# Supplementary material for: Simultaneous estimation of bi-directional causal effects and heritable confounding from GWAS summary statistics
Source: Nat Commun. 2021 Dec 14;12:7274. doi: 10.1038/s41467-021-26970-w (PMC8671515; doi:10.1038/s41467-021-26970-w)
Supplement: Supplementary file 4 — Data 1 [file 41467_2021_26970_MOESM4_ESM.xlsx]

## Sheet: Supplementary Data 1
Standard setting_N=5e5	piX	piY	h2X	h2Y	tX	tY	axy	ayx	EggerE4	WmedianE4	IVWE4	ModeE4	WModeE4	EggerE6	WmedianE6	IVWE6	ModeE6	WModeE6	EggerE8	WmedianE8	IVWE8	ModeE8	WModeE8	RAPS	RAPSE4
Bias	-0.00399307	-0.00647884	-0.0524795	-0.000576734	0.0912347	-0.0870167	0.0165185	0.0381187	0.0371051	-0.0717699	-0.0170991	-0.0302104	-0.0695443	0.0376651	-0.0554748	-0.00778979	-0.0196087	-0.0546259	0.0386505	-0.0454041	-0.00204121	-0.0133372	-0.0485219	0.0641879	-0.00705179
RMSE	0.00399586	0.00648188	0.0540121	0.00228444	0.0946134	0.0905672	0.0186531	0.0473304	0.0411835	0.0718847	0.017394	0.0439007	0.0750885	0.0503108	0.0557891	0.00903762	0.0388764	0.0632266	0.0656587	0.0462043	0.00720409	0.039096	0.0588954	0.0642903	0.00786215
Variance	2.27e-08	4.02e-08	0.000166542	4.99e-06	0.000640754	0.000643384	7.66e-05	0.000803196	0.000325807	1.68e-05	1.04e-05	0.00103531	0.00081823	0.00113522	3.57e-05	2.14e-05	0.00114987	0.00103429	0.0028747	7.48e-05	4.87e-05	0.00137818	0.00113704	1.34e-05	1.23e-05
Standard setting_N=5e4	piX	piY	h2X	h2Y	tX	tY	axy	ayx	EggerE4	WmedianE4	IVWE4	ModeE4	WModeE4	EggerE6	WmedianE6	IVWE6	ModeE6	WModeE6	EggerE8	WmedianE8	IVWE8	ModeE8	WModeE8	RAPS	RAPSE4
Bias	-0.003132	0.0744628	-0.0677137	-0.0164936	0.0726547	-0.0692171	0.0349053	-0.00598619	-0.00238093	-0.207967	-0.191815	-0.204382	-0.209601	0.00841763	-0.150566	-0.145555	-0.136354	-0.155382	NA	NA	NA	NA	NA	0.0632844	-0.185528
RMSE	0.00339007	0.241921	0.11279	0.0411881	0.175845	0.131897	0.126405	0.0803706	0.166541	0.208487	0.192262	0.212112	0.216112	0.892763	0.163847	0.157689	0.183188	0.196225	NA	NA	NA	NA	NA	0.0644965	0.186037
Variance	1.72e-06	0.0540625	0.00830247	0.00145349	0.0261659	0.012863	0.015061	0.00655469	0.0282961	0.000221099	0.000175011	0.00328528	0.00282826	0.813219	0.00426095	0.00375472	0.0152709	0.0146538	NA	NA	NA	NA	NA	0.000158045	0.000193129
Increased polygenicity_pix=0.1 piu=0.2 pix=0.15 N=5e5	piX	piY	h2X	h2Y	tX	tY	axy	ayx	EggerE4	WmedianE4	IVWE4	ModeE4	WModeE4	EggerE6	WmedianE6	IVWE6	ModeE6	WModeE6	EggerE8	WmedianE8	IVWE8	ModeE8	WModeE8	RAPS	RAPSE4
Bias	-0.0847528	-0.110767	-0.0598931	-0.0414532	0.0454022	-0.20262	0.12295	0.050215	0.0660877	-0.0825138	-0.0177135	-0.0397747	-0.0913657	0.0752885	-0.0608374	-0.00229888	-0.0195945	-0.068238	0.0847092	-0.0479308	0.00724983	-0.0162184	-0.0550251	0.0647624	-0.00794997
RMSE	0.0851111	0.13664	0.0969784	0.0637862	0.14169	0.26529	0.206204	0.13069	0.0696722	0.0826092	0.0180782	0.053724	0.0959968	0.0867796	0.0611978	0.00592065	0.0483368	0.0762256	0.11068	0.0492077	0.0112183	0.0577623	0.0715363	0.0648275	0.00884784
Variance	6.21e-05	0.00653175	0.00593635	0.00239828	0.0183824	0.0299224	0.0279626	0.0148555	0.000496569	1.61e-05	1.33e-05	0.00133086	0.000885397	0.00190034	4.49e-05	3.04e-05	0.00199235	0.00117747	0.00517803	0.000126563	7.48e-05	0.00313617	0.00213234	8.61e-06	1.54e-05
Increased polygenicity_pix=0.1 piu=0.2 pix=0.15 N=5e4	piX	piY	h2X	h2Y	tX	tY	axy	ayx	EggerE4	WmedianE4	IVWE4	ModeE4	WModeE4	EggerE6	WmedianE6	IVWE6	ModeE6	WModeE6	EggerE8	WmedianE8	IVWE8	ModeE8	WModeE8	RAPS	RAPSE4
Bias	0.350908	0.107393	-0.0633265	-0.00664739	0.076812	-0.0898253	-0.00523191	0.0478055	-0.0954198	-0.220878	-0.205931	-0.209953	-0.228063	-0.131105	-0.197106	-0.174449	-0.191245	-0.206788	NA	NA	NA	NA	NA	0.0651894	-0.201867
RMSE	0.56358	0.38383	0.0870142	0.0408847	0.130951	0.134999	0.188143	0.178402	0.188182	0.221408	0.206394	0.217733	0.234323	1.36687	0.209144	0.183072	0.226053	0.238256	NA	NA	NA	NA	NA	0.0666016	0.202407
Variance	0.198455	0.138563	0.0036339	0.00166058	0.0114775	0.0103635	0.0360923	0.0301448	0.0268444	0.000239017	0.000194784	0.00339522	0.00295385	1.88891	0.00499058	0.00314567	0.0148218	0.0142908	NA	NA	NA	NA	NA	0.000189917	0.000222956
Strong confounder effect_tX=0.41 tY=0.27 N=5e5	piX	piY	h2X	h2Y	tX	tY	axy	ayx	EggerE4	WmedianE4	IVWE4	ModeE4	WModeE4	EggerE6	WmedianE6	IVWE6	ModeE6	WModeE6	EggerE8	WmedianE8	IVWE8	ModeE8	WModeE8	RAPS	RAPSE4
Bias	-0.00368161	-0.00595394	-0.0287288	0.0151938	-0.0311421	-0.107857	0.065542	0.0780778	0.202336	0.063853	0.157594	0.124025	0.0569272	0.203297	0.082566	0.165153	0.130965	0.0731555	0.200549	0.0959676	0.170298	0.140554	0.0847504	0.268327	0.171862
RMSE	0.00373441	0.00603804	0.0544611	0.0350355	0.0751117	0.130915	0.0679326	0.103015	0.202823	0.0639522	0.157631	0.128729	0.0625923	0.20472	0.0827213	0.165212	0.134794	0.0787601	0.203812	0.0961939	0.170382	0.145535	0.0909358	0.268341	0.171894
Variance	4e-07	1.03e-06	0.00218435	0.00101698	0.00476728	0.00561801	0.000325602	0.00460818	0.000201344	1.29e-05	1.17e-05	0.0012134	0.000690911	0.00059244	2.62e-05	1.97e-05	0.00103861	0.000868801	0.00134633	4.44e-05	2.9e-05	0.00145401	0.00110887	7.57e-06	1.11e-05
Strong confounder effect_tX=0.41 tY=0.27 N=5e4	piX	piY	h2X	h2Y	tX	tY	axy	ayx	EggerE4	WmedianE4	IVWE4	ModeE4	WModeE4	EggerE6	WmedianE6	IVWE6	ModeE6	WModeE6	EggerE8	WmedianE8	IVWE8	ModeE8	WModeE8	RAPS	RAPSE4
Bias	-0.00117859	0.0626588	0.0211033	0.000210468	-0.149685	-0.145161	0.115157	0.0809052	0.152683	-0.129115	-0.0898249	-0.12251	-0.146889	0.207561	-0.0726726	-0.0307427	-0.0509837	-0.0940431	0.645265	NA	NA	NA	NA	0.267155	-0.080728
RMSE	0.00263027	0.225833	0.100454	0.0593498	0.212482	0.224809	0.178491	0.166171	0.191197	0.129809	0.0908357	0.132931	0.152929	0.532333	0.082246	0.0433247	0.102213	0.120473	2.31669	NA	NA	NA	NA	0.267329	0.0820205
Variance	5.74e-06	0.0508615	0.0102225	0.00372433	0.0233703	0.0313065	0.019411	0.0213143	0.0138975	0.000175356	0.000170736	0.00284946	0.00193386	0.231097	0.00159817	0.00100275	0.00834218	0.00609056	5.33551	0.0104311	0.00676962	0.0282402	0.0223985	9.87e-05	0.000197297
No causal effect_axy=0 N=5e5	piX	piY	h2X	h2Y	tX	tY	axy	ayx	EggerE4	WmedianE4	IVWE4	ModeE4	WModeE4	EggerE6	WmedianE6	IVWE6	ModeE6	WModeE6	EggerE8	WmedianE8	IVWE8	ModeE8	WModeE8	RAPS	RAPSE4
Bias	-0.00413801	-0.00658075	-0.0595769	-0.000614542	0.119084	-0.0544766	0.0035013	0.00450238	0.0378575	0.0315211	0.0418058	0.0395603	0.0292793	0.036235	0.0318032	0.0410477	0.0294337	0.025985	0.0375767	0.0321496	0.0405219	0.0250406	0.0224109	0.0658681	0.0426723
RMSE	0.00414015	0.00658363	0.0607363	0.00243808	0.121104	0.0570185	0.0106607	0.0229262	0.0415852	0.0318032	0.0419255	0.0525984	0.0412592	0.046493	0.0324293	0.0413186	0.0437197	0.040485	0.0623202	0.0332219	0.0410381	0.0454961	0.0426884	0.0659399	0.0428141
Variance	1.8e-08	3.87e-08	0.00014233	5.68e-06	0.000495151	0.000289194	0.000103461	0.000515651	0.000302178	1.82e-05	1.02e-05	0.0012261	0.000862284	0.000865939	4.1e-05	2.28e-05	0.0010664	0.000983484	0.00252225	7.15e-05	4.3e-05	0.00147231	0.00134699	9.66e-06	1.24e-05
No causal effect_axy=0 N=5e4	piX	piY	h2X	h2Y	tX	tY	axy	ayx	EggerE4	WmedianE4	IVWE4	ModeE4	WModeE4	EggerE6	WmedianE6	IVWE6	ModeE6	WModeE6	EggerE8	WmedianE8	IVWE8	ModeE8	WModeE8	RAPS	RAPSE4
Bias	-0.00303414	0.0750732	-0.062823	-0.0238918	0.0610646	-0.0509071	0.00389347	0.0368152	0.0125434	0.0136366	0.0161282	0.0212619	0.0157215	-0.0179033	0.0131109	0.0189549	0.00736843	0.0107395	NA	NA	NA	NA	NA	0.0635624	0.017389
RMSE	0.00335766	0.267869	0.107996	0.0552267	0.169462	0.146919	0.100124	0.113571	0.149538	0.0200832	0.0212965	0.062452	0.0550454	0.82015	0.0564084	0.0516811	0.103925	0.0936412	NA	NA	NA	NA	NA	0.0645735	0.0231343
Variance	2.11e-06	0.0674673	0.00787392	0.00252977	0.0254983	0.0193812	0.0102139	0.0117786	0.0226575	0.000221815	0.000197368	0.00351855	0.00283962	0.686046	0.00307144	0.00235883	0.0109655	0.00882993	NA	NA	NA	NA	NA	0.000132207	0.000237567
No confounder effect_h2u=tX=tY=0 N=5e5	piX	piY	h2X	h2Y	tX	tY	axy	ayx	EggerE4	WmedianE4	IVWE4	ModeE4	WModeE4	EggerE6	WmedianE6	IVWE6	ModeE6	WModeE6	EggerE8	WmedianE8	IVWE8	ModeE8	WModeE8	RAPS	RAPSE4
Bias	-0.00397367	-0.00688317	-0.0508866	-0.0151897	0.202645	-0.0444504	0.0133876	0.0268428	0.000781919	-0.102768	-0.0600318	-0.0736367	-0.096773	0.00318172	-0.0865721	-0.0493513	-0.0568771	-0.0863532	0.00330357	-0.0764996	-0.0428698	-0.0537268	-0.0775203	-0.00108194	-0.0504381
RMSE	0.00397774	0.00690141	0.0528433	0.0244291	0.207768	0.0738718	0.016674	0.036284	0.0205327	0.102874	0.0601864	0.0801851	0.101272	0.0331678	0.0868745	0.049783	0.0673834	0.0933032	0.053959	0.0770111	0.0435576	0.0684587	0.0858761	0.0034411	0.0506412
Variance	3.3e-08	2.57e-07	0.00020711	0.000373523	0.00214552	0.00355225	0.000100811	0.000608154	0.000429571	2.23e-05	1.9e-05	0.00102783	0.000909103	0.00111223	5.35e-05	4.37e-05	0.00133217	0.0012741	0.00295985	8.01e-05	6.07e-05	0.00183675	0.00139317	1.09e-05	2.1e-05
No confounder effect_h2u=tX=tY=0 N=5e4	piX	piY	h2X	h2Y	tX	tY	axy	ayx	EggerE4	WmedianE4	IVWE4	ModeE4	WModeE4	EggerE6	WmedianE6	IVWE6	ModeE6	WModeE6	EggerE8	WmedianE8	IVWE8	ModeE8	WModeE8	RAPS	RAPSE4
Bias	-0.00337507	0.0594763	-0.0607609	-0.0295898	0.181471	-0.0424237	0.0324589	-0.00722642	-0.0487273	-0.224563	-0.210846	-0.208771	-0.223711	0.176867	-0.182126	-0.166048	-0.185919	-0.194794	NA	NA	NA	NA	NA	-0.00339755	-0.205585
RMSE	0.00347469	0.226768	0.0904014	0.0491249	0.22473	0.121379	0.0965724	0.0899387	0.170017	0.225473	0.21146	0.2172	0.230044	0.857384	0.196183	0.177605	0.226936	0.227778	NA	NA	NA	NA	NA	0.0164195	0.206338
Variance	6.96e-07	0.0488634	0.00457197	0.00156908	0.0179308	0.013197	0.00844148	0.00820076	0.0270728	0.000418129	0.000264515	0.00366386	0.00293244	0.71819	0.0054262	0.00405244	0.0172797	0.0142224	NA	NA	NA	NA	NA	0.000263321	0.000316337
Opposite confounder effect_tX=0.16 tY=-0.11 N=5e5	piX	piY	h2X	h2Y	tX	tY	axy	ayx	EggerE4	WmedianE4	IVWE4	ModeE4	WModeE4	EggerE6	WmedianE6	IVWE6	ModeE6	WModeE6	EggerE8	WmedianE8	IVWE8	ModeE8	WModeE8	RAPS	RAPSE4
Bias	-0.00405571	-0.00667954	-0.0546045	-0.00561894	0.104878	0.026484	0.00679206	0.0241748	-0.03431	-0.134256	-0.09891	-0.101767	-0.126333	-0.0352356	-0.119412	-0.0875429	-0.0829625	-0.113779	-0.0369582	-0.110073	-0.0807914	-0.0812604	-0.107271	-0.065568	-0.090744
RMSE	0.00405783	0.00668224	0.055862	0.00715139	0.107166	0.0344857	0.0131609	0.0369623	0.0369577	0.13432	0.0989818	0.10509	0.128543	0.0455774	0.119541	0.0876729	0.0891464	0.117279	0.0594271	0.110271	0.0809675	0.0888462	0.11115	0.0656254	0.0908216
Variance	1.76e-08	3.68e-08	0.000141743	2e-05	0.000494986	0.00049782	0.00012967	0.000797749	0.000192546	1.76e-05	1.45e-05	0.000701423	0.000574889	0.000852805	3.15e-05	2.32e-05	0.00108603	0.000825316	0.00220987	4.45e-05	2.91e-05	0.00131674	0.000864546	7.69e-06	1.44e-05
Opposite confounder effect_tX=0.16 tY=-0.11 N=5e4	piX	piY	h2X	h2Y	tX	tY	axy	ayx	EggerE4	WmedianE4	IVWE4	ModeE4	WModeE4	EggerE6	WmedianE6	IVWE6	ModeE6	WModeE6	EggerE8	WmedianE8	IVWE8	ModeE8	WModeE8	RAPS	RAPSE4
Bias	-0.00335983	0.0394243	-0.0593946	-0.0245811	0.0602185	0.0331926	0.00597302	-0.0135691	-0.0814222	-0.232634	-0.219757	-0.231607	-0.23846	-0.0951467	-0.200636	-0.183881	-0.184466	-0.195813	NA	NA	NA	NA	NA	-0.0646268	-0.21609
RMSE	0.00353654	0.184637	0.0997853	0.0547206	0.162619	0.127657	0.0973859	0.0832232	0.149196	0.233209	0.220222	0.238569	0.244001	0.775538	0.205892	0.189271	0.201704	0.211737	NA	NA	NA	NA	NA	0.0657052	0.216632
Variance	1.24e-06	0.0332005	0.0065606	0.0024389	0.0232843	0.0155045	0.00964115	0.00687957	0.0159489	0.000273449	0.000208519	0.00334034	0.00272775	0.604496	0.0021801	0.00205232	0.00679268	0.0066224	NA	NA	NA	NA	NA	0.000143408	0.000239292
Small causal effect_axy=0.1 N=5e5	piX	piY	h2X	h2Y	tX	tY	axy	ayx	EggerE4	WmedianE4	IVWE4	ModeE4	WModeE4	EggerE6	WmedianE6	IVWE6	ModeE6	WModeE6	EggerE8	WmedianE8	IVWE8	ModeE8	WModeE8	RAPS	RAPSE4
Bias	-0.00412862	-0.00662628	-0.0596614	-0.00106269	0.114969	-0.067105	0.0158099	0.0127621	0.0421679	-0.00223961	0.0228157	0.00742445	-0.00295516	0.0385349	0.00417172	0.026603	0.012271	0.00292083	0.0365805	0.00789491	0.0284951	0.01465	0.0045731	0.0643154	0.0267162
RMSE	0.00413334	0.00663079	0.0619072	0.00659093	0.120219	0.072994	0.0187145	0.0257761	0.0455309	0.00485625	0.0230863	0.0315469	0.0226411	0.0506062	0.00694974	0.0270232	0.0367691	0.0300993	0.0600716	0.0111092	0.0292848	0.0393231	0.0298271	0.0643959	0.0269786
Variance	3.98e-08	6.09e-08	0.000278597	4.32e-05	0.00125978	0.000841882	0.000102325	0.000511773	0.00030095	1.89e-05	1.27e-05	0.000959267	0.000514169	0.00109801	3.15e-05	2.3e-05	0.00122591	0.000915749	0.0023168	6.23e-05	4.66e-05	0.00135886	0.000886473	1.06e-05	1.44e-05
Small causal effect_axy=0.1 N=5e4	piX	piY	h2X	h2Y	tX	tY	axy	ayx	EggerE4	WmedianE4	IVWE4	ModeE4	WModeE4	EggerE6	WmedianE6	IVWE6	ModeE6	WModeE6	EggerE8	WmedianE8	IVWE8	ModeE8	WModeE8	RAPS	RAPSE4
Bias	-0.00345381	0.020978	-0.0710759	-0.0227297	0.0775589	-0.0543179	0.0234386	0.015945	0.0122577	-0.0608631	-0.0513406	-0.0554385	-0.0624283	0.0317694	-0.0460601	-0.0337144	-0.0501844	-0.0562646	NA	NA	NA	NA	NA	0.0658232	-0.0493051
RMSE	0.00362522	0.121973	0.11136	0.0518831	0.175679	0.123008	0.112275	0.0926812	0.127735	0.0625893	0.0532446	0.0785489	0.0802951	0.677725	0.0664925	0.0564668	0.103618	0.096743	NA	NA	NA	NA	NA	0.06687	0.0515547
Variance	1.24e-06	0.0147319	0.0074993	0.00221961	0.0253549	0.0124291	0.0123023	0.00850568	0.0164959	0.000217461	0.000203202	0.00315969	0.00260205	0.467655	0.00234665	0.00209371	0.00838602	0.0063199	NA	NA	NA	NA	NA	0.000141728	0.000231524
Concordant confounders_N=5e5	piX	piY	h2X	h2Y	tX	tY	axy	ayx	EggerE4	WmedianE4	IVWE4	ModeE4	WModeE4	EggerE6	WmedianE6	IVWE6	ModeE6	WModeE6	EggerE8	WmedianE8	IVWE8	ModeE8	WModeE8	RAPS	RAPSE4
Bias	-0.00387243	-0.00611374	-0.0442349	0.00890716			0.0303265	0.0466305	0.105328	-0.013029	0.060903	0.0413257	-0.015242	0.103898	0.00493142	0.0688914	0.0564478	0.00461351	0.105674	0.0158506	0.0731033	0.0638234	0.0159743	0.165957	0.0726022
RMSE	0.00388852	0.00614562	0.0505275	0.020929			0.0329095	0.066525	0.107018	0.0137436	0.061002	0.0519251	0.0321156	0.109351	0.00826035	0.0690884	0.0689558	0.0314064	0.116382	0.0178986	0.0734734	0.0739291	0.038398	0.16599	0.0726883
Variance	1.27e-07	3.99e-07	0.000608473	0.000366005			0.000166672	0.00229711	0.000366366	1.95e-05	1.23e-05	0.00100858	0.000815402	0.00118661	4.48e-05	2.77e-05	0.00160057	0.00098477	0.00242618	7.05e-05	5.54e-05	0.00142049	0.00124411	1.15e-05	1.28e-05
Concordant confounders_N=5e4	piX	piY	h2X	h2Y	tX	tY	axy	ayx	EggerE4	WmedianE4	IVWE4	ModeE4	WModeE4	EggerE6	WmedianE6	IVWE6	ModeE6	WModeE6	EggerE8	WmedianE8	IVWE8	ModeE8	WModeE8	RAPS	RAPSE4
Bias	-0.00223194	0.0551262	-0.0316127	-0.018225			0.0521077	0.0224315	0.0355006	-0.177503	-0.153784	-0.163326	-0.185294	0.0264449	-0.130633	-0.110434	-0.0982889	-0.123776	NA	NA	NA	NA	NA	0.167816	-0.147169
RMSE	0.00285213	0.200538	0.100831	0.0596961			0.122744	0.0874495	0.135713	0.178122	0.154407	0.172217	0.190684	0.812314	0.138537	0.117938	0.147315	0.157694	NA	NA	NA	NA	NA	0.168216	0.147952
Variance	3.22e-06	0.0379354	0.00935471	0.00329742			0.012603	0.00729004	0.017508	0.000224398	0.000195813	0.00304437	0.00206803	0.672606	0.00217093	0.00174851	0.0122866	0.00974176	NA	NA	NA	NA	NA	0.000137145	0.000235764
Discordant confounders_N=5e5	piX	piY	h2X	h2Y	tX	tY	axy	ayx	EggerE4	WmedianE4	IVWE4	ModeE4	WModeE4	EggerE6	WmedianE6	IVWE6	ModeE6	WModeE6	EggerE8	WmedianE8	IVWE8	ModeE8	WModeE8	RAPS	RAPSE4
Bias	-0.00405657	-0.00579426	-0.0530231	0.0209948			0.00770147	0.0279598	-0.0313888	-0.130478	-0.0937386	-0.0949579	-0.116625	-0.032953	-0.115655	-0.082689	-0.0828166	-0.105016	-0.0270331	-0.106597	-0.0770146	-0.0725572	-0.0958702	-0.056295	-0.0855622
RMSE	0.00405973	0.00579954	0.055004	0.0211843			0.0143977	0.0385583	0.0361498	0.130547	0.0938184	0.100053	0.119701	0.0439474	0.11578	0.0828694	0.0877506	0.108683	0.0517256	0.106868	0.0773719	0.080266	0.100831	0.0564067	0.0856469
Variance	2.61e-08	6.24e-08	0.000218356	8.16e-06			0.000151001	0.000719374	0.000328115	1.83e-05	1.53e-05	0.00101396	0.000741933	0.000862721	2.95e-05	3.05e-05	0.000858751	0.000799649	0.00198444	5.91e-05	5.63e-05	0.00120213	0.000995786	1.28e-05	1.48e-05
Discordant confounders_N=5e4	piX	piY	h2X	h2Y	tX	tY	axy	ayx	EggerE4	WmedianE4	IVWE4	ModeE4	WModeE4	EggerE6	WmedianE6	IVWE6	ModeE6	WModeE6	EggerE8	WmedianE8	IVWE8	ModeE8	WModeE8	RAPS	RAPSE4
Bias	-0.00238724	0.0159874	-0.025887	-0.00918703			-0.00349303	0.00158009	-0.0578587	-0.228455	-0.216676	-0.217018	-0.227291	-0.0277139	-0.188405	-0.178483	-0.175992	-0.185907	NA	NA	NA	NA	NA	-0.0574445	-0.212082
RMSE	0.00303282	0.0632626	0.0982997	0.0542221			0.134716	0.113382	0.156993	0.229003	0.217287	0.223469	0.23192	0.843087	0.196672	0.185146	0.208782	0.214358	NA	NA	NA	NA	NA	0.0584476	0.212812
Variance	3.57e-06	0.00382301	0.00917623	0.00291391			0.0185062	0.0131152	0.0217339	0.000255899	0.000270738	0.00289953	0.00216927	0.724517	0.00324828	0.00247256	0.0128743	0.0116207	NA	NA	NA	NA	NA	0.000118615	0.000316554
CAUSE-like_N=4e4	piX	piY	h2X	h2Y	tX	tY	axy	ayx	EggerE4	WmedianE4	IVWE4	ModeE4	WModeE4	EggerE6	WmedianE6	IVWE6	ModeE6	WModeE6	EggerE8	WmedianE8	IVWE8	ModeE8	WModeE8	RAPS	RAPSE4
Bias	-0.000769651	-0.00114138	0.00145482	-0.0567988	-0.0934842	-0.0207344	0.0306084	0.011338	-0.0461099	-0.162697	-0.15281	-0.143676	-0.155773	-0.0621613	-0.140306	-0.130578	-0.138906	-0.147002	NA	NA	NA	NA	NA	0.045864	-0.150005
RMSE	0.000874811	0.00118082	0.0554086	0.0810749	0.160371	0.197904	0.0656518	0.0371647	0.149759	0.163677	0.153663	0.150716	0.162	0.91027	0.153874	0.14427	0.170054	0.174911	NA	NA	NA	NA	NA	0.0496011	0.151092
Variance	1.76e-07	9.35e-08	0.00313061	0.00341534	0.0173262	0.0395267	0.00344212	0.00127823	0.0207159	0.000326386	0.000266936	0.00211474	0.00201912	0.841558	0.00407283	0.00384025	0.00981981	0.00916751	NA	NA	NA	NA	NA	0.000364042	0.000333909
With reverse causal effect_ayx=-0.2 N=5e5	piX	piY	h2X	h2Y	tX	tY	axy	ayx	EggerE4	WmedianE4	IVWE4	ModeE4	WModeE4	EggerE6	WmedianE6	IVWE6	ModeE6	WModeE6	EggerE8	WmedianE8	IVWE8	ModeE8	WModeE8	RAPS	RAPSE4
Bias	-0.00400331	-0.00668752	-0.0261936	0.0196248	0.106718	-0.0550025	0.00811583	0.0264712	-0.0486877	-0.143566	-0.117272	-0.106574	-0.127085	-0.0478209	-0.128906	-0.105173	-0.086218	-0.111747	-0.0465156	-0.119652	-0.0978445	-0.0835808	-0.104448	-0.0867933	-0.106427
RMSE	0.00401066	0.00671211	0.0336332	0.0305226	0.117665	0.0849559	0.0143667	0.0369136	0.0545591	0.143629	0.117336	0.111122	0.130253	0.0625056	0.129034	0.10534	0.0939738	0.116374	0.0708654	0.119988	0.0983178	0.0899995	0.109664	0.0868666	0.106505
Variance	6.01e-08	3.36e-07	0.000454173	0.00055765	0.00250658	0.00427778	0.000143405	0.000675402	0.000618572	1.84e-05	1.53e-05	0.0010103	0.000831758	0.00165318	3.36e-05	3.58e-05	0.00142604	0.00107699	0.00291653	8.21e-05	9.47e-05	0.0011369	0.00113975	1.3e-05	1.68e-05
With reverse causal effect_ayx=-0.2 N=5e4	piX	piY	h2X	h2Y	tX	tY	axy	ayx	EggerE4	WmedianE4	IVWE4	ModeE4	WModeE4	EggerE6	WmedianE6	IVWE6	ModeE6	WModeE6	EggerE8	WmedianE8	IVWE8	ModeE8	WModeE8	RAPS	RAPSE4
Bias	-0.00288773	0.109435	-0.0558335	-0.0149916	0.0367796	-0.0851201	0.0117474	0.04859	-0.106413	-0.250905	-0.240759	-0.248162	-0.251755	0.163246	-0.217743	-0.205854	-0.210447	-0.214298	NA	NA	NA	NA	NA	-0.0911048	-0.237776
RMSE	0.00320883	0.315798	0.0926704	0.0364227	0.147302	0.135087	0.135925	0.170713	0.20758	0.251434	0.241294	0.254251	0.256534	1.2774	0.228334	0.212456	0.240276	0.241688	NA	NA	NA	NA	NA	0.0920755	0.238415
Variance	2e-06	0.089543	0.00558206	0.00112435	0.0207605	0.0112276	0.0187118	0.0273286	0.0324139	0.000271266	0.000263154	0.00312137	0.0024787	1.63787	0.00482071	0.00281805	0.0137187	0.0127442	NA	NA	NA	NA	NA	0.000181447	0.000310163
Strong causal effects_axy=0.4 ayx=0.3 N=5e5	piX	piY	h2X	h2Y	tX	tY	axy	ayx	EggerE4	WmedianE4	IVWE4	ModeE4	WModeE4	EggerE6	WmedianE6	IVWE6	ModeE6	WModeE6	EggerE8	WmedianE8	IVWE8	ModeE8	WModeE8	RAPS	RAPSE4
Bias	-0.00383155	-0.00635448	-0.0467862	-0.00408937	0.067199	-0.118662	0.0295213	0.044183	0.141854	0.00677529	0.103284	0.0483517	-0.00136406	0.145778	0.0262285	0.109491	0.0547876	0.0136657	0.146443	0.0395351	0.114016	0.0697327	0.0225515	0.229382	0.115813
RMSE	0.00383522	0.00635774	0.0484719	0.00501264	0.0726925	0.121461	0.0309255	0.0507499	0.142562	0.00800658	0.103341	0.0573371	0.0255184	0.14736	0.0269259	0.109596	0.0621814	0.0315679	0.149739	0.0401266	0.114175	0.0771429	0.0362512	0.229402	0.115863
Variance	2.86e-08	4.23e-08	0.000163858	8.58e-06	0.000784171	0.000686027	8.66e-05	0.00063614	0.000205742	1.86e-05	1.2e-05	0.000969037	0.000662582	0.000473241	3.78e-05	2.33e-05	0.0008825	0.000826308	0.000996271	4.81e-05	3.7e-05	0.00111057	0.000822021	9.09e-06	1.19e-05
Strong causal effects_axy=0.4 ayx=0.3 N=5e4	piX	piY	h2X	h2Y	tX	tY	axy	ayx	EggerE4	WmedianE4	IVWE4	ModeE4	WModeE4	EggerE6	WmedianE6	IVWE6	ModeE6	WModeE6	EggerE8	WmedianE8	IVWE8	ModeE8	WModeE8	RAPS	RAPSE4
Bias	-0.00281562	0.0341333	-0.0190366	-0.0229789	0.00783126	-0.122614	0.0379927	0.0187505	0.0926419	-0.204053	-0.164929	-0.188984	-0.212597	0.244575	-0.14216	-0.107767	-0.118904	-0.154577	0.505728	NA	NA	NA	NA	0.234498	-0.153368
RMSE	0.00300685	0.171642	0.0836751	0.0468365	0.105775	0.173716	0.116948	0.204393	0.139058	0.204492	0.165238	0.198087	0.218594	0.528571	0.149516	0.113658	0.147423	0.179461	2.99084	NA	NA	NA	NA	0.234713	0.153783
Variance	1.08e-06	0.0160142	0.00688286	0.0017303	0.0114645	0.0157396	0.0127277	0.0431486	0.0112022	0.000186183	0.000106085	0.00366985	0.00268185	0.228508	0.0022139	0.00133934	0.00781784	0.0086286	9.03937	0.0112302	0.00944454	0.0279679	0.0207027	0.000104415	0.000132573
Differing sample size_Nx=5e5 Ny=5e4	piX	piY	h2X	h2Y	tX	tY	axy	ayx	EggerE4	WmedianE4	IVWE4	ModeE4	WModeE4	EggerE6	WmedianE6	IVWE6	ModeE6	WModeE6	EggerE8	WmedianE8	IVWE8	ModeE8	WModeE8	RAPS	RAPSE4
Bias	-0.00411181	0.057303	-0.0600694	-0.00526399	0.112506	-0.0787951	0.0221552	0.0190402	0.0368836	-0.125023	-0.0161505	-0.0260944	-0.136006	0.0403599	-0.104697	-0.00710683	-0.0113622	-0.114497	0.0476521	-0.089346	-0.00146074	-0.00926876	-0.103379	0.0649323	-0.00409256
RMSE	0.00411397	0.186579	0.0613379	0.00748733	0.114804	0.0832517	0.0301675	0.0363438	0.0482102	0.125196	0.0173484	0.0724783	0.141901	0.060784	0.105073	0.0107662	0.0705069	0.126431	0.0879652	0.0901146	0.0121077	0.0842328	0.118762	0.0651859	0.00770479
Variance	1.81e-08	0.0321714	0.000157141	2.89e-05	0.000532964	0.000736924	0.00042778	0.0009779	0.000983485	4.43e-05	4.09e-05	0.0046655	0.00167154	0.00210793	8.05e-05	6.67e-05	0.00494095	0.00293385	0.00557874	0.000140738	0.00014741	0.00715229	0.00348703	3.37e-05	4.35e-05
Differing sample size_Nx=5e4 Ny=5e5	piX	piY	h2X	h2Y	tX	tY	axy	ayx	EggerE4	WmedianE4	IVWE4	ModeE4	WModeE4	EggerE6	WmedianE6	IVWE6	ModeE6	WModeE6	EggerE8	WmedianE8	IVWE8	ModeE8	WModeE8	RAPS	RAPSE4
Bias	-0.0027757	-0.00808257	-0.0296273	-0.0588095	-0.0590364	-0.130914	0.0413442	0.065874	-0.0394862	-0.20918	-0.192185	-0.227715	-0.228138	0.0866519	-0.170535	-0.154943	-0.180929	-0.18389	NA	NA	NA	NA	NA	-0.219986	-0.191256
RMSE	0.00293668	0.00817113	0.0719118	0.0731259	0.14887	0.266785	0.0781229	0.0855706	0.0892684	0.20941	0.192354	0.229602	0.229996	0.51162	0.175095	0.158026	0.193215	0.195435	NA	NA	NA	NA	NA	0.219989	0.191434
Variance	9.38e-07	1.47e-06	0.00438115	0.00192739	0.019058	0.0551387	0.00448352	0.00304381	0.00654051	9.82e-05	6.65e-05	0.0008806	0.000868379	0.259435	0.00160832	0.000984533	0.00469054	0.00446872	NA	NA	NA	NA	NA	1.26e-06	6.98e-05
Low confounder polygenicity_piu=0.01 N=5e5	piX	piY	h2X	h2Y	tX	tY	axy	ayx	EggerE4	WmedianE4	IVWE4	ModeE4	WModeE4	EggerE6	WmedianE6	IVWE6	ModeE6	WModeE6	EggerE8	WmedianE8	IVWE8	ModeE8	WModeE8	RAPS	RAPSE4
Bias	-0.00395459	-0.00653814	-0.0492678	-0.00382458	0.0817091	-0.0823958	0.0195231	0.038522	0.033902	-0.0711767	-0.0158504	-0.0374654	-0.0704923	0.0293745	-0.055236	-0.00660892	-0.0279936	-0.0591711	0.0243005	-0.0456004	-0.00175592	-0.0201281	-0.0482504	0.0639447	-0.00581456
RMSE	0.00396013	0.00655403	0.0524131	0.0142755	0.0937981	0.0976989	0.0211928	0.0492401	0.0387172	0.0712861	0.0163051	0.047257	0.0751822	0.0430492	0.0555203	0.00835764	0.0434957	0.0662253	0.0532581	0.0461507	0.00741221	0.0434282	0.0589252	0.0640357	0.00684696
Variance	4.47e-08	2.12e-07	0.00032634	0.000193024	0.00216501	0.00281226	6.94e-05	0.00095984	0.000356812	1.59e-05	1.49e-05	0.000846493	0.000697145	0.00101058	3.21e-05	2.67e-05	0.00113085	0.000902616	0.00229175	5.15e-05	5.29e-05	0.00151109	0.00116742	1.19e-05	1.33e-05
Low confounder polygenicity_piu=0.01 N=5e4	piX	piY	h2X	h2Y	tX	tY	axy	ayx	EggerE4	WmedianE4	IVWE4	ModeE4	WModeE4	EggerE6	WmedianE6	IVWE6	ModeE6	WModeE6	EggerE8	WmedianE8	IVWE8	ModeE8	WModeE8	RAPS	RAPSE4
Bias	-0.00316385	0.0743444	-0.0616896	-0.0245688	0.0575165	-0.0641101	0.0196164	0.0164236	-0.0301429	-0.211322	-0.192933	-0.213556	-0.222347	-0.00241429	-0.180919	-0.157842	-0.175018	-0.189098	NA	NA	NA	NA	NA	0.0629592	-0.187027
RMSE	0.0033693	0.256583	0.101011	0.0542094	0.156906	0.161975	0.117778	0.0674083	0.146067	0.211812	0.193487	0.218532	0.226515	0.851359	0.188839	0.165509	0.205403	0.215998	NA	NA	NA	NA	NA	0.0645499	0.187674
Variance	1.37e-06	0.0615383	0.00652809	0.00238269	0.0217464	0.0225775	0.0137621	0.00436136	0.020844	0.000211652	0.000218105	0.00219411	0.00190927	0.739599	0.0029882	0.00252977	0.011795	0.0111195	NA	NA	NA	NA	NA	0.000206969	0.000247453
3component exposure_N=5e5	piX	piY	h2X	h2Y	tX	tY	axy	ayx	EggerE4	WmedianE4	IVWE4	ModeE4	WModeE4	EggerE6	WmedianE6	IVWE6	ModeE6	WModeE6	EggerE8	WmedianE8	IVWE8	ModeE8	WModeE8	RAPS	RAPSE4
Bias		-0.0062911		-0.00169576	0.217131	-0.110653	0.0363327	0.0577245	0.016973	-0.0439008	-0.0112395	-0.0204014	-0.0237963	0.00323101	-0.0295326	-0.00289653	-0.00854206	-0.0187334	-0.00290143	-0.0230045	-0.000873473	-0.0075017	-0.0171823	0.0640374	-0.00363101
RMSE		0.00629488		0.00267041	0.217173	0.111424	0.0371388	0.0622535	0.0195954	0.0442389	0.011869	0.0294842	0.0276882	0.0134465	0.0300755	0.00555973	0.0202415	0.0240191	0.0167288	0.0239841	0.00552847	0.0193301	0.0240046	0.0641071	0.00546426
Variance		4.86e-08		4.34e-06	1.88e-05	0.000174632	6.04e-05	0.000554468	9.79e-05	3.04e-05	1.48e-05	0.000462347	0.000204461	0.000173845	3.3e-05	2.3e-05	0.000343623	0.000230589	0.000276975	4.7e-05	3.04e-05	0.000323853	0.000286723	9.11e-06	1.7e-05
3component exposure_N=5e4	piX	piY	h2X	h2Y	tX	tY	axy	ayx	EggerE4	WmedianE4	IVWE4	ModeE4	WModeE4	EggerE6	WmedianE6	IVWE6	ModeE6	WModeE6	EggerE8	WmedianE8	IVWE8	ModeE8	WModeE8	RAPS	RAPSE4
Bias		0.00853618		-0.00622078	0.254896	-0.0858992	0.00484334	0.037379	0.126174	-0.135361	-0.120574	-0.121885	-0.125231	0.00459425	-0.0848134	-0.0628566	-0.0718702	-0.0898986	0.0206492	-0.0726227	-0.0558612	-0.0720257	-0.0772726	0.0630516	-0.111337
RMSE		0.0316585		0.0129365	0.255207	0.100838	0.0203821	0.112244	0.14451	0.136339	0.12106	0.136506	0.136739	0.124784	0.088096	0.0660334	0.0966762	0.105528	0.246331	0.0807515	0.0632923	0.103675	0.104657	0.0643907	0.111917
Variance		0.000948362		0.000131281	0.000161556	0.00284657	0.00039997	0.0114302	0.00506443	0.000271195	0.00011993	0.00385518	0.0030762	0.0158673	0.000579184	0.000417814	0.00426628	0.00311672	0.0614823	0.00127219	0.000903513	0.00567432	0.00508372	0.00017414	0.00013229
