# Supplementary material for: Simultaneous estimation of bi-directional causal effects and heritable confounding from GWAS summary statistics
Source: Nat Commun. 2021 Dec 14;12:7274. doi: 10.1038/s41467-021-26970-w (PMC8671515; doi:10.1038/s41467-021-26970-w)
Supplement: Supplementary file 5 — Data 2 [file 41467_2021_26970_MOESM5_ESM.xlsx]

## Sheet: Supplementary Data 2
Pair	EXP	OUT	piX	piY	h2X	h2Y	tX	tY	axy	ayx	iXY	iX	iY	h2X_JKse	h2Y_JKse	tX_JKse	tY_JKse	axy_JKse	ayx_JKse	iXY_JKse	h2X_JKpval	h2Y_JKpval	tX_JKpval	tY_JKpval	axy_JKpval	ayx_JKpval	iXY_JKpval	tot_h2X	tot_h2Y	low_h2x	low_h2y	SingleTrait_h2X	SingleTrait_h2Y	SingleTrait_piX	SingleTrait_piY	SingleTrait_iX	SingleTrait_iY
BMI-Asthma	BMI	Asthma	0.000608731	8.62e-05	0.262502	0.0464491	0.0734165	0.0403651	0.12902	-0.113708	0.0581169	1.35195	1.11269	0.0115552	0.00513965	0.0418559	0.0217328	0.0171292	0.105917	0.0131672	3.03e-114	1.6e-19	0.0794257	0.0632634	4.99e-14	0.283024	1.02e-05	0.267839	0.0533025	FALSE	FALSE	0.267765	0.0515888	0.000608731	8.62e-05	1.35195	1.11269
BMI-BWeight	BMI	BWeight	0.000608731	0.000164234	0.264023	0.100425	0.0450967	-0.0745675	-0.0407411	0.175407	0.0260467	1.35195	1.1356	0.0126633	0.00662014	0.0937616	0.0368296	0.0257688	0.0503489	0.0125013	1.54e-96	5.62e-52	0.630536	0.0429022	0.113871	0.000494302	0.0372034	0.268138	0.106701	FALSE	FALSE	0.267765	0.106164	0.000608731	0.000164234	1.35195	1.1356
BMI-DM	BMI	DM	0.000608731	0.00021501	0.256784	0.0206282	0.0639028	0.00355965	0.295759	-0.49435	0.267839	1.35195	1.10535	0.0104245	0.00278559	0.049082	0.00755329	0.0139544	0.15641	0.0103898	5.66e-134	1.31e-13	0.19293	0.637447	1.07e-99	0.00157445	1.53e-146	0.265686	0.0435944	FALSE	FALSE	0.267765	0.041251	0.000608731	0.00021501	1.35195	1.10535
BMI-Edu	BMI	Edu	0.000608731	0.000579812	0.254116	0.081194	0.117348	0.112384	-0.22411	-0.276455	-0.143429	1.35195	1.15056	0.012098	0.00863285	0.0327902	0.0348956	0.0296064	0.0889528	0.014552	5.92e-98	5.19e-21	0.000345238	0.00127926	3.74e-14	0.00188429	6.44e-23	0.267766	0.101368	FALSE	FALSE	0.267765	0.100709	0.000608731	0.000579812	1.35195	1.15056
BMI-PSmoke	BMI	PSmoke	0.000608731	0.000219068	0.259738	0.0525671	0.0539033	-0.0582372	0.287918	-0.198111	0.129422	1.35195	1.0476	0.0109976	0.0227023	0.0563029	0.0761212	0.0301844	0.194725	0.0108958	2.54e-123	0.0205857	0.338375	0.444236	1.45e-21	0.308968	1.54e-32	0.266084	0.0759233	FALSE	FALSE	0.267765	0.0694438	0.000608731	0.000219068	1.35195	1.0476
BMI-SBP	BMI	SBP	0.000608731	0.000438478	0.261905	0.15651	0.0804953	-0.0868217	0.18782	0.0168058	0.231191	1.35195	1.16457	0.0115275	0.00832088	0.0426479	0.0261816	0.0322171	0.0722564	0.0197616	2.85e-114	6.34e-79	0.0591013	0.000912719	5.55e-09	0.816084	1.29e-31	0.268196	0.17089	FALSE	FALSE	0.267765	0.171707	0.000608731	0.000438478	1.35195	1.16457
BMI-SHeight	BMI	SHeight	0.000608731	0.00027922	0.255881	0.545516	0.032214	-0.124003	-0.12802	-0.127783	-0.102592	1.35195	1.5	0.0113596	0.0299917	0.0399432	0.0288994	0.0385284	0.0130689	0.0172391	2.34e-112	6.32e-74	0.419956	1.78e-05	0.000891384	1.4e-22	2.66e-09	0.267098	0.566126	FALSE	FALSE	0.267765	0.56625	0.000608731	0.00027922	1.35195	1.5
BMI-SVstat	BMI	SVstat	0.000608731	5.14e-05	0.257644	0.0143845	0.071823	0.0125965	0.167024	-0.587516	0.215283	1.35195	1.10982	0.0103203	0.00215636	0.0448106	0.0129844	0.00823734	0.123467	0.00928171	1.48e-137	2.55e-11	0.108976	0.331982	2.08e-91	1.95e-06	5.19e-119	0.266759	0.0221768	FALSE	TRUE	0.267765	0.0183597	0.000608731	5.14e-05	1.35195	1.10982
BMI-MI	BMI	MI	0.000608731	7.9e-05	0.257717	0.00927314	0.054513	0.0119399	0.139606	-0.835478	0.087857	1.35195	1.05687	0.00950323	0.00172091	0.0565474	0.0173827	0.010345	0.176803	0.00674946	5.9e-162	7.1e-08	0.335035	0.492154	1.67e-41	2.3e-06	9.81e-39	0.266174	0.0146782	FALSE	TRUE	0.267765	0.0131006	0.000608731	7.9e-05	1.35195	1.05687
BWeight-Asthma	BWeight	Asthma	0.000164234	8.62e-05	0.100964	0.0473478	0.0822414	0.072871	-0.156091	-0.144665	0.0138927	1.1356	1.11269	0.00710658	0.00530007	0.0298138	0.0185814	0.0301818	0.123066	0.0118277	8.28e-46	4.13e-19	0.00580668	8.79e-05	2.32e-07	0.239795	0.240159	0.107096	0.0534118	FALSE	FALSE	0.106164	0.0515888	0.000164234	8.62e-05	1.1356	1.11269
BWeight-DM	BWeight	DM	0.000164234	0.00021501	0.0903332	0.0334007	0.148298	0.104704	-0.138219	-0.554356	-0.0141578	1.1356	1.10535	0.00725169	0.00321624	0.0289892	0.0193996	0.0494128	0.12296	0.00980341	1.28e-35	2.9e-25	3.13e-07	6.77e-08	0.0051541	6.53e-06	0.14869	0.108744	0.0422172	FALSE	FALSE	0.106164	0.041251	0.000164234	0.00021501	1.1356	1.10535
BWeight-Edu	BWeight	Edu	0.000164234	0.000579812	0.101782	0.09283	0.061965	0.0756683	0.103649	0.09998	0.0109414	1.1356	1.15056	0.00709748	0.00984358	0.0387794	0.05994	0.0403702	0.0574448	0.0104302	1.22e-46	4.08e-21	0.110069	0.206805	0.0102447	0.0817795	0.294174	0.107545	0.100662	FALSE	FALSE	0.106164	0.100709	0.000164234	0.000579812	1.1356	1.15056
BWeight-PSmoke	BWeight	PSmoke	0.000164234	0.000219068	0.101951	0.0637971	0.0550488	-0.0963781	0.0326646	-0.116418	0.00778588	1.1356	1.0476	0.00742812	0.0255426	0.0397847	0.0877204	0.0465622	0.128705	0.00730056	7.19e-43	0.0125012	0.166461	0.271901	0.482975	0.365713	0.286208	0.107208	0.0728513	FALSE	FALSE	0.106164	0.0694438	0.000164234	0.000219068	1.1356	1.0476
BWeight-SBP	BWeight	SBP	0.000164234	0.000438478	0.0929835	0.154934	0.108397	0.13075	-0.23188	-0.256489	-0.0066996	1.1356	1.16457	0.00627306	0.00895529	0.0221219	0.0222362	0.0702756	0.0481272	0.0136746	1.05e-49	4.64e-67	9.58e-07	4.1e-09	0.000968315	9.85e-08	0.624183	0.10878	0.171088	FALSE	FALSE	0.106164	0.171707	0.000164234	0.000438478	1.1356	1.16457
BWeight-SHeight	BWeight	SHeight	0.000164234	0.00027922	0.0852852	0.533291	0.0948188	-0.157073	0.474796	0.180572	0.227457	1.1356	1.5	0.00678419	0.0300158	0.0214	0.0238173	0.0553464	0.0117336	0.0123953	3.04e-36	1.27e-70	9.39e-06	4.26e-11	9.6e-18	1.93e-53	3.29e-75	0.10709	0.565073	FALSE	FALSE	0.106164	0.56625	0.000164234	0.00027922	1.1356	1.5
BWeight-SVstat	BWeight	SVstat	0.000164234	5.14e-05	0.0993874	0.014728	0.0544363	0.0485338	-0.192561	0.397631	-0.0385251	1.1356	1.10982	0.0077223	0.00254871	0.036518	0.022144	0.0244764	0.199063	0.0125757	6.62e-38	7.53e-09	0.136048	0.0283984	3.63e-15	0.0457697	0.00218789	0.107153	0.0198611	FALSE	TRUE	0.106164	0.0183597	0.000164234	5.14e-05	1.1356	1.10982
BWeight-MI	BWeight	MI	0.000164234	7.9e-05	0.100741	0.0113531	0.0923316	0.0527145	-0.0532359	-0.544949	-0.00904605	1.1356	1.05687	0.00909449	0.00259876	0.0445113	0.0222163	0.0586707	0.429767	0.0131293	1.62e-28	1.25e-05	0.0380476	0.0176545	0.364213	0.204794	0.490825	0.108158	0.0139234	FALSE	TRUE	0.106164	0.0131006	0.000164234	7.9e-05	1.1356	1.05687
DM-Asthma	DM	Asthma	0.00021501	8.62e-05	0.0376546	0.0472447	0.0589525	0.0557641	0.19943	0.0564108	0.0192294	1.10535	1.11269	0.00359222	0.00524418	0.0286333	0.0170417	0.0444915	0.0575121	0.00980349	1.04e-25	2.08e-19	0.0395062	0.00106706	7.38e-06	0.326666	0.0498228	0.0416611	0.0533014	FALSE	FALSE	0.041251	0.0515888	0.00021501	8.62e-05	1.10535	1.11269
DM-Edu	DM	Edu	0.00021501	0.000579812	0.0368768	0.0922896	0.0639265	0.099745	-0.126796	-0.177768	-0.0573262	1.10535	1.15056	0.00362976	0.00834195	0.0368979	0.0383649	0.106956	0.0486859	0.0125258	3e-24	1.89e-28	0.08318	0.00932509	0.235822	0.000260891	4.72e-06	0.0419273	0.10128	FALSE	FALSE	0.041251	0.100709	0.00021501	0.000579812	1.10535	1.15056
DM-PSmoke	DM	PSmoke	0.00021501	0.000219068	0.0399494	0.0684171	0.00331119	-0.00634297	0.361495	0.181739	0.062407	1.10535	1.0476	0.00371836	0.0237365	0.0733572	0.17716	0.100097	0.148763	0.00776211	6.34e-27	0.00394715	0.963997	0.971439	0.000304504	0.221833	8.99e-16	0.0422138	0.0736641	FALSE	FALSE	0.041251	0.0694438	0.00021501	0.000219068	1.10535	1.0476
DM-SBP	DM	SBP	0.00021501	0.000438478	0.0359865	0.158927	0.0687943	-0.108767	0.394844	0.143742	0.0163608	1.10535	1.16457	0.00315593	0.0084768	0.0215328	0.0251622	0.0655473	0.0281134	0.0100088	4.05e-30	1.99e-78	0.00139897	1.54e-05	1.7e-09	3.17e-07	0.102124	0.0420962	0.171197	FALSE	FALSE	0.041251	0.171707	0.00021501	0.000438478	1.10535	1.16457
DM-SHeight	DM	SHeight	0.00021501	0.00027922	0.0378792	0.534191	0.0624316	0.135607	-0.682346	-0.0141206	-0.0149829	1.10535	1.5	0.00329996	0.0340351	0.02356	0.0326644	0.101415	0.0135659	0.0142267	1.69e-30	1.63e-55	0.00805173	3.3e-05	1.72e-11	0.297925	0.292272	0.041648	0.560478	FALSE	FALSE	0.041251	0.56625	0.00021501	0.00027922	1.10535	1.5
DM-SVstat	DM	SVstat	0.00021501	5.14e-05	0.037809	0.0165094	0.0403798	-0.0289747	0.314677	0.436492	0.318644	1.10535	1.10982	0.00299273	0.00247294	0.0566642	0.0477883	0.0453862	0.0633549	0.00789566	1.38e-36	2.46e-11	0.476084	0.544307	4.11e-12	5.59e-12	0	0.0417235	0.020518	FALSE	TRUE	0.041251	0.0183597	0.00021501	5.14e-05	1.10535	1.10982
DM-MI	DM	MI	0.00021501	7.9e-05	0.0388323	0.0113629	0.0243938	0.0322643	0.20239	0.337452	0.117228	1.10535	1.05687	0.00826907	0.00378799	0.114521	0.0737298	0.220258	0.748121	0.0197342	2.65e-06	0.00270242	0.831322	0.661674	0.358158	0.651942	2.84e-09	0.041371	0.0143374	FALSE	TRUE	0.041251	0.0131006	0.00021501	7.9e-05	1.10535	1.05687
Edu-Asthma	Edu	Asthma	0.000579812	8.62e-05	0.0977118	0.0476478	0.0254026	-0.0757571	-0.00391821	-0.184157	-0.0251025	1.15056	1.11269	0.00723552	0.00521449	0.048251	0.0174284	0.0436903	0.0420856	0.009716	1.47e-41	6.39e-20	0.598562	1.38e-05	0.92854	1.21e-05	0.00977688	0.100876	0.0534036	FALSE	FALSE	0.100709	0.0515888	0.000579812	8.62e-05	1.15056	1.11269
Edu-PSmoke	Edu	PSmoke	0.000579812	0.000219068	0.0940552	0.0640665	0.0775271	0.0449885	-0.334836	-0.146516	-0.0452446	1.15056	1.0476	0.00925739	0.0224619	0.058781	0.129653	0.0640936	0.124937	0.00879657	2.99e-24	0.00434142	0.187198	0.728598	1.75e-07	0.240909	2.7e-07	0.100462	0.0749737	FALSE	FALSE	0.100709	0.0694438	0.000579812	0.000219068	1.15056	1.0476
Edu-SBP	Edu	SBP	0.000579812	0.000438478	0.0907577	0.163427	0.102297	0.0981975	-0.176624	-0.125438	-0.0505054	1.15056	1.16457	0.00882657	0.00956747	0.0407283	0.0335182	0.0692072	0.0432953	0.0139768	8.47e-25	2.04e-65	0.0120152	0.00339318	0.0107075	0.0037644	0.000302084	0.101425	0.172679	FALSE	FALSE	0.100709	0.171707	0.000579812	0.000438478	1.15056	1.16457
Edu-SHeight	Edu	SHeight	0.000579812	0.00027922	0.0936051	0.538402	0.0740749	-0.124128	0.40848	0.0714537	0.183159	1.15056	1.5	0.0119079	0.0319059	0.0931297	0.05861	0.116901	0.0124057	0.0221607	3.82e-15	6.91e-64	0.426384	0.0341869	0.000475422	8.42e-09	1.4e-16	0.100606	0.562832	FALSE	FALSE	0.100709	0.56625	0.000579812	0.00027922	1.15056	1.5
Edu-SVstat	Edu	SVstat	0.000579812	5.14e-05	0.0948511	0.017975	0.0802905	0.0450808	-0.0962373	-0.304429	-0.0963404	1.15056	1.10982	0.00854264	0.00276607	0.0581835	0.0833488	0.036724	0.108144	0.0159529	1.21e-28	8.12e-11	0.167601	0.588597	0.00877864	0.00487745	1.55e-09	0.100948	0.0202488	FALSE	TRUE	0.100709	0.0183597	0.000579812	5.14e-05	1.15056	1.10982
Edu-MI	Edu	MI	0.000579812	7.9e-05	0.0942043	0.0112826	0.0853306	-0.0425988	-0.0848445	0.0765225	-0.0864589	1.15056	1.05687	0.00822472	0.00179159	0.0417261	0.0243857	0.0524574	0.258218	0.00970404	2.25e-30	3.02e-10	0.0408534	0.0806582	0.105793	0.766964	5.12e-19	0.101006	0.0144446	FALSE	TRUE	0.100709	0.0131006	0.000579812	7.9e-05	1.15056	1.05687
PSmoke-Asthma	PSmoke	Asthma	0.000219068	8.62e-05	0.0712298	0.0470674	0.00156014	0.0754119	0.063961	0.0589908	0.0291534	1.0476	1.11269	0.0123448	0.00560834	0.112776	0.0170134	0.0911294	0.123818	0.0120775	7.93e-09	4.76e-17	0.988962	9.31e-06	0.48276	0.633768	0.0157847	0.0714297	0.0530608	FALSE	FALSE	0.0694438	0.0515888	0.000219068	8.62e-05	1.0476	1.11269
PSmoke-SBP	PSmoke	SBP	0.000219068	0.000438478	0.0692017	0.163342	0.0477091	-0.0919503	0.140582	0.118379	0.0251668	1.0476	1.16457	0.0285582	0.00908862	0.134577	0.0391138	0.226184	0.0480762	0.0107606	0.0153852	3.22e-72	0.722956	0.0187311	0.534246	0.0138044	0.0193458	0.0728467	0.171976	FALSE	FALSE	0.0694438	0.171707	0.000219068	0.000438478	1.0476	1.16457
PSmoke-SHeight	PSmoke	SHeight	0.000219068	0.00027922	0.0640494	0.541533	0.0955317	-0.151068	0.0914984	-0.00249047	-0.0160192	1.0476	1.5	0.0235902	0.0327694	0.0967737	0.0432194	0.321992	0.015562	0.0141687	0.00662577	2.4e-61	0.323561	0.00047341	0.776285	0.872853	0.258221	0.0732511	0.562326	FALSE	FALSE	0.0694438	0.56625	0.000219068	0.00027922	1.0476	1.5
PSmoke-SVstat	PSmoke	SVstat	0.000219068	5.14e-05	0.0636571	0.0183035	0.107085	-0.0531674	0.120367	0.437004	0.0552401	1.0476	1.10982	0.0138759	0.00248355	0.0475127	0.0327528	0.0392375	0.111963	0.00909287	4.48e-06	1.71e-13	0.0242074	0.104526	0.00215752	9.5e-05	1.24e-09	0.0741835	0.0208481	FALSE	TRUE	0.0694438	0.0183597	0.000219068	5.14e-05	1.0476	1.10982
PSmoke-MI	PSmoke	MI	0.000219068	7.9e-05	0.064747	0.0116908	0.086501	0.0190448	0.163896	0.188785	0.0461899	1.0476	1.05687	0.0251842	0.002111	0.107165	0.0253489	0.0431403	0.337201	0.00824875	0.0101423	3.06e-08	0.419563	0.452468	0.000145195	0.575575	2.15e-08	0.073281	0.0145337	FALSE	TRUE	0.0694438	0.0131006	0.000219068	7.9e-05	1.0476	1.05687
SBP-Asthma	SBP	Asthma	0.000438478	8.62e-05	0.162557	0.0487635	0.0907088	0.0425947	0.0959166	-0.0510657	-0.0356853	1.16457	1.11269	0.00969614	0.00540169	0.0417965	0.0361009	0.0577104	0.189474	0.0160896	4.39e-63	1.76e-19	0.029988	0.238048	0.0965061	0.787535	0.026561	0.170523	0.0528902	FALSE	FALSE	0.171707	0.0515888	0.000438478	8.62e-05	1.16457	1.11269
SBP-SHeight	SBP	SHeight	0.000438478	0.00027922	0.15725	0.53291	0.114059	0.143642	-0.3657	-0.0758741	-0.0139632	1.16457	1.5	0.00878017	0.0326253	0.0206628	0.0221688	0.0669986	0.0188598	0.0188312	9.9e-72	5.63e-60	3.39e-08	9.2e-11	4.81e-08	5.74e-05	0.458395	0.17096	0.56433	FALSE	FALSE	0.171707	0.56625	0.000438478	0.00027922	1.16457	1.5
SBP-SVstat	SBP	SVstat	0.000438478	5.14e-05	0.159733	0.0142051	0.109794	-0.0394916	0.208891	0.339789	0.0706861	1.16457	1.10982	0.00899633	0.00227282	0.0263565	0.0224339	0.0197917	0.0936554	0.00989373	1.57e-70	4.11e-10	3.1e-05	0.0783484	4.84e-26	0.000285545	9.03e-13	0.170661	0.0214492	FALSE	TRUE	0.171707	0.0183597	0.000438478	5.14e-05	1.16457	1.10982
SBP-MI	SBP	MI	0.000438478	7.9e-05	0.16245	0.00997497	0.0744436	-0.0273187	0.156	-0.395884	-0.0203603	1.16457	1.05687	0.00744241	0.00201332	0.0313033	0.0258237	0.0189654	0.267658	0.0119222	1.27e-105	7.25e-07	0.0174002	0.290105	1.94e-16	0.139123	0.087679	0.171282	0.014175	FALSE	TRUE	0.171707	0.0131006	0.000438478	7.9e-05	1.16457	1.05687
SHeight-Asthma	SHeight	Asthma	0.00027922	8.62e-05	0.544884	0.0486925	0.119176	-0.0644132	-0.0181782	-0.200209	0.0054903	1.5	1.11269	0.0327299	0.00505729	0.0270489	0.0193882	0.0137008	0.0879956	0.0161106	3.14e-62	6.08e-22	1.05e-05	0.000892811	0.184575	0.0228931	0.733263	0.564278	0.0533054	FALSE	FALSE	0.56625	0.0515888	0.00027922	8.62e-05	1.5	1.11269
SHeight-SVstat	SHeight	SVstat	0.00027922	5.14e-05	0.539148	0.0163464	0.105949	-0.0484794	-0.0465014	-0.564099	-0.0448671	1.5	1.10982	0.0350472	0.00229895	0.0280359	0.0137851	0.00794153	0.161795	0.0108373	2.11e-53	1.16e-12	0.000157435	0.000436787	4.76e-09	0.000489374	3.47e-05	0.562117	0.0203645	FALSE	TRUE	0.56625	0.0183597	0.00027922	5.14e-05	1.5	1.10982
SHeight-MI	SHeight	MI	0.00027922	7.9e-05	0.536796	0.00932824	0.186096	-0.0561223	-0.046771	0.934651	-0.0533165	1.5	1.05687	0.0320685	0.0016547	0.0246903	0.0123056	0.00717174	0.00856064	0.0107134	6.81e-63	1.73e-08	4.8e-14	5.1e-06	6.96e-11	0	6.47e-07	0.562804	0.0147049	FALSE	TRUE	0.56625	0.0131006	0.00027922	7.9e-05	1.5	1.05687
SVstat-Asthma	SVstat	Asthma	5.14e-05	8.62e-05	0.0160822	0.0468852	0.07134	0.0768332	0.0504161	-0.109354	0.0326607	1.10982	1.11269	0.00260947	0.00525598	0.0155168	0.0137837	0.083267	0.035051	0.00922661	7.14e-10	4.65e-19	4.27e-06	2.49e-08	0.544863	0.00180936	0.000400367	0.020604	0.0533951	TRUE	FALSE	0.0183597	0.0515888	5.14e-05	8.62e-05	1.10982	1.11269
SVstat-MI	SVstat	MI	5.14e-05	7.9e-05	0.0161395	0.00786218	0.0520894	0.0222453	0.534824	0.308381	0.2122	1.10982	1.05687	0.00267661	0.00335123	0.0282967	0.0169868	0.0835434	0.387658	0.00763179	1.64e-09	0.0189732	0.0656462	0.190345	1.54e-10	0.426324	3.8e-170	0.0203622	0.0149891	TRUE	TRUE	0.0183597	0.0131006	5.14e-05	7.9e-05	1.10982	1.05687
MI-Asthma	MI	Asthma	7.9e-05	8.62e-05	0.0113137	0.0474521	0.0560349	0.0741995	0.040026	-0.0640311	0.0236458	1.05687	1.11269	0.00222666	0.00569523	0.0252182	0.0197633	0.197083	0.0460425	0.0102987	3.75e-07	7.96e-17	0.026283	0.000173753	0.839063	0.164317	0.0216759	0.0141383	0.0533137	TRUE	FALSE	0.0131006	0.0515888	7.9e-05	8.62e-05	1.05687	1.11269
HDL-Asthma	HDL	Asthma	0.000178754	8.62e-05	0.18034	0.0482671	0.0912545	-0.0717731	0.0230001	-0.276954	0.0013807	1.32998	1.11269	0.0177589	0.00526411	0.0283216	0.0186712	0.0420011	0.0642225	0.0157359	3.15e-24	4.77e-20	0.00127262	0.000121017	0.583962	1.61e-05	0.930082	0.196393	0.053217	FALSE	FALSE	0.195234	0.0515888	0.000178754	8.62e-05	1.32998	1.11269
HDL-BMI	HDL	BMI	0.000178754	0.000608731	0.157182	0.262681	0.00418147	0.0646307	0.0385575	-0.376041	-0.536128	1.32998	1.35195	0.0159689	0.0118617	0.0221297	0.0550265	0.0488554	0.0238124	0.0117011	7.35e-23	1.16e-108	0.85013	0.24018	0.429985	3.54e-56	0	0.194732	0.267113	FALSE	FALSE	0.195234	0.267765	0.000178754	0.000608731	1.32998	1.35195
HDL-BWeight	HDL	BWeight	0.000178754	0.000164234	0.179006	0.0947446	0.137009	-0.0909707	0.206753	-0.0136473	0.00235708	1.32998	1.1356	0.0172475	0.00674176	0.022226	0.0334495	0.0355051	0.0940836	0.0161359	3.1e-25	7.34e-45	7.08e-10	0.00653516	5.77e-09	0.884667	0.883861	0.198137	0.106321	FALSE	FALSE	0.195234	0.106164	0.000178754	0.000164234	1.32998	1.1356
HDL-DM	HDL	DM	0.000178754	0.00021501	0.177236	0.0360393	0.11799	0.0661852	-0.131545	-0.625216	-0.25291	1.32998	1.10535	0.0152645	0.0040464	0.0326039	0.0396001	0.035415	0.159835	0.0133442	3.62e-31	5.27e-19	0.000295884	0.094655	0.000203703	9.17e-05	4.19e-80	0.197192	0.0416731	FALSE	FALSE	0.195234	0.041251	0.000178754	0.00021501	1.32998	1.10535
HDL-Edu	HDL	Edu	0.000178754	0.000579812	0.178193	0.0890853	0.130378	-0.112307	0.0974514	0.403652	0.120271	1.32998	1.15056	0.0170261	0.00770741	0.0251135	0.0309892	0.0241163	0.058511	0.0137177	1.24e-25	6.69e-31	2.09e-07	0.000290011	5.32e-05	5.25e-12	1.83e-18	0.199941	0.100698	FALSE	FALSE	0.195234	0.100709	0.000178754	0.000579812	1.32998	1.15056
HDL-PSmoke	HDL	PSmoke	0.000178754	0.000219068	0.180792	0.0689264	0.13008	0.0435485	-0.123614	-0.17433	-0.0829079	1.32998	1.0476	0.0167964	0.0194328	0.026805	0.0978132	0.0326075	0.197291	0.0097885	5.1e-27	0.000389771	1.22e-06	0.65616	0.000150071	0.376901	2.46e-17	0.19789	0.0724435	FALSE	FALSE	0.195234	0.0694438	0.000178754	0.000219068	1.32998	1.0476
HDL-SBP	HDL	SBP	0.000178754	0.000438478	0.179273	0.158047	0.136747	0.115384	-0.134227	-0.175101	0.0256421	1.32998	1.16457	0.0160249	0.00873831	0.021389	0.0221962	0.0332356	0.0415278	0.0184126	4.71e-29	4.06e-73	1.62e-10	2.01e-07	5.38e-05	2.48e-05	0.163729	0.197701	0.170692	FALSE	FALSE	0.195234	0.171707	0.000178754	0.000438478	1.32998	1.16457
HDL-SHeight	HDL	SHeight	0.000178754	0.00027922	0.182046	0.535962	0.124736	0.0958631	0.233686	-0.0445299	-0.00702085	1.32998	1.5	0.0165011	0.031824	0.0244476	0.0370146	0.0696792	0.0279391	0.0262042	2.67e-28	1.21e-63	3.36e-07	0.00960103	0.000797261	0.110977	0.788754	0.197621	0.561531	FALSE	FALSE	0.195234	0.56625	0.000178754	0.00027922	1.32998	1.5
HDL-SVstat	HDL	SVstat	0.000178754	5.14e-05	0.180514	0.0151965	0.122864	-0.000954543	-0.139613	0.359844	-0.211274	1.32998	1.10982	0.0218867	0.00527547	0.0400222	0.08602	0.0292257	0.912127	0.0239795	1.62e-16	0.0039693	0.0021413	0.991146	1.78e-06	0.693204	1.24e-18	0.197493	0.0190429	FALSE	TRUE	0.195234	0.0183597	0.000178754	5.14e-05	1.32998	1.10982
HDL-MI	HDL	MI	0.000178754	7.9e-05	0.180106	0.0117371	0.122368	-0.00555212	-0.0932885	-0.359994	-0.117633	1.32998	1.05687	0.0169332	0.00345125	0.0319537	0.0420413	0.0174212	0.999387	0.0179336	2.02e-26	0.000671786	0.000128381	0.894934	8.56e-08	0.718686	5.4e-11	0.197095	0.0135925	FALSE	TRUE	0.195234	0.0131006	0.000178754	7.9e-05	1.32998	1.05687
HDL-LDL	HDL	LDL	0.000178754	4.6e-05	0.170508	0.0968676	0.150268	-0.0967259	0.155771	0.349848	0.0854746	1.32998	1.16127	0.016789	0.0131742	0.0251818	0.0175853	0.0234536	0.0326565	0.0116055	3.12e-24	1.94e-13	2.41e-09	3.79e-08	3.1e-11	8.85e-27	1.77e-13	0.19592	0.106381	FALSE	FALSE	0.195234	0.0975743	0.000178754	4.6e-05	1.32998	1.16127
LDL-Asthma	LDL	Asthma	4.6e-05	8.62e-05	0.0946183	0.0471133	0.105069	-0.0813797	0.140977	0.146686	-0.0222519	1.16127	1.11269	0.0120444	0.00520561	0.0179928	0.0170996	0.0292369	0.0719877	0.0106236	3.97e-15	1.42e-19	5.24e-09	1.94e-06	1.42e-06	0.041584	0.0362098	0.104305	0.053425	FALSE	FALSE	0.0975743	0.0515888	4.6e-05	8.62e-05	1.16127	1.11269
LDL-BMI	LDL	BMI	4.6e-05	0.000608731	0.0930734	0.252376	0.095261	0.0666685	0.252643	-0.0854441	0.0119746	1.16127	1.35195	0.0127091	0.00948406	0.0154205	0.0262068	0.0441354	0.0193329	0.0148736	2.42e-13	5.12e-156	6.51e-10	0.0109609	1.04e-08	9.89e-06	0.420767	0.102938	0.26655	FALSE	FALSE	0.0975743	0.267765	4.6e-05	0.000608731	1.16127	1.35195
LDL-BWeight	LDL	BWeight	4.6e-05	0.000164234	0.0940801	0.0946887	0.101156	0.0583291	0.241848	-0.0888184	-0.0111008	1.16127	1.1356	0.0119168	0.00706191	0.0139406	0.0264507	0.0350777	0.0536807	0.0123823	2.91e-15	5.4e-41	3.98e-13	0.02744	5.4e-12	0.0980123	0.369986	0.104038	0.107046	FALSE	FALSE	0.0975743	0.106164	4.6e-05	0.000164234	1.16127	1.1356
LDL-DM	LDL	DM	4.6e-05	0.00021501	0.0895917	0.0374498	0.101348	0.028119	0.156252	-0.215825	-0.276862	1.16127	1.10535	0.0120076	0.00313145	0.0134791	0.0241764	0.0261728	0.0631046	0.00923399	8.57e-14	5.81e-33	5.53e-14	0.244798	2.37e-09	0.000625936	1.64e-197	0.100414	0.0415692	FALSE	FALSE	0.0975743	0.041251	4.6e-05	0.00021501	1.16127	1.10535
LDL-Edu	LDL	Edu	4.6e-05	0.000579812	0.0923573	0.0966313	0.0980107	-0.0633891	0.116089	0.0156575	0.0123758	1.16127	1.15056	0.0116901	0.00779225	0.0143293	0.101976	0.0444229	0.0791716	0.0186193	2.78e-15	2.58e-35	7.93e-12	0.534201	0.00896808	0.843228	0.506259	0.101794	0.100581	FALSE	FALSE	0.0975743	0.100709	4.6e-05	0.000579812	1.16127	1.15056
LDL-PSmoke	LDL	PSmoke	4.6e-05	0.000219068	0.0915957	0.0650124	0.0979589	0.0606385	0.122652	-0.179943	-0.0171744	1.16127	1.0476	0.0112953	0.0230874	0.0228284	0.090337	0.0790134	0.184385	0.008956	5.1e-16	0.00486365	1.78e-05	0.502062	0.120592	0.329109	0.055156	0.101278	0.0716688	FALSE	FALSE	0.0975743	0.0694438	4.6e-05	0.000219068	1.16127	1.0476
LDL-SBP	LDL	SBP	4.6e-05	0.000438478	0.0910948	0.159692	0.0948757	0.110436	-0.159508	-0.171262	0.1176	1.16127	1.16457	0.0115611	0.0090533	0.016216	0.0209701	0.0364984	0.0291478	0.0138329	3.29e-15	1.23e-69	4.89e-09	1.39e-07	1.24e-05	4.21e-09	1.87e-17	0.101549	0.171092	FALSE	FALSE	0.0975743	0.171707	4.6e-05	0.000438478	1.16127	1.16457
LDL-SHeight	LDL	SHeight	4.6e-05	0.00027922	0.0969373	0.533418	0.0839933	0.150173	-0.366928	-0.0716406	0.0205932	1.16127	1.5	0.0115256	0.030425	0.0161192	0.0267089	0.0435809	0.012197	0.0141606	4.08e-17	8.14e-69	1.88e-07	1.88e-08	3.78e-17	4.26e-09	0.145874	0.105038	0.560715	FALSE	FALSE	0.0975743	0.56625	4.6e-05	0.00027922	1.16127	1.5
LDL-SVstat	LDL	SVstat	4.6e-05	5.14e-05	0.0875272	0.00490088	0.102326	0.0211957	0.35373	-0.0249482	-0.399081	1.16127	1.10982	0.0109061	0.00198684	0.0144871	0.0235825	0.0246884	0.197711	0.0107624	1.01e-15	0.0136378	1.63e-12	0.368765	1.47e-46	0.899585	5.65e-301	0.0978928	0.0191465	FALSE	TRUE	0.0975743	0.0183597	4.6e-05	5.14e-05	1.16127	1.10982
LDL-MI	LDL	MI	4.6e-05	7.9e-05	0.0908973	0.00943715	0.101337	0.018705	0.172462	-0.38034	-0.184395	1.16127	1.05687	0.0118038	0.00202871	0.0141039	0.0297591	0.0229181	0.22423	0.0104858	1.35e-14	3.29e-06	6.72e-13	0.529645	5.26e-14	0.089847	3.2e-69	0.10114	0.0134499	FALSE	TRUE	0.0975743	0.0131006	4.6e-05	7.9e-05	1.16127	1.05687
CAD-Asthma	CAD	Asthma	0.000226186	8.62e-05	0.0735827	0.0462375	0.095637	0.0722266	0.0492667	-0.162075	0.0484951	1.09489	1.11269	0.00421859	0.00385497	0.0149185	0.0107386	0.0304924	0.0449265	0.0101014	3.93e-68	3.81e-33	1.45e-10	1.75e-11	0.106158	0.000309078	1.58e-06	0.0818417	0.0523356	FALSE	FALSE	0.0813645	0.0515888	0.000226186	8.62e-05	1.09489	1.11269
CAD-BMI	CAD	BMI	0.000226186	0.000608731	0.0638178	0.259471	0.0357293	0.0824668	-0.160313	0.237333	0.127205	1.09489	1.35195	0.00382824	0.00756606	0.0251074	0.0228049	0.0622074	0.014012	0.013157	2.16e-62	9.63e-258	0.15472	0.000298968	0.00996399	2.37e-64	4.11e-22	0.0814913	0.267	FALSE	FALSE	0.0813645	0.267765	0.000226186	0.000608731	1.09489	1.35195
CAD-BWeight	CAD	BWeight	0.000226186	0.000164234	0.0723714	0.0936459	0.100476	0.102742	-0.246063	-0.174455	-0.00607544	1.09489	1.1356	0.00386764	0.00507643	0.0134671	0.0196578	0.0548138	0.0367394	0.00979135	3.95e-78	5.49e-76	8.6e-14	1.73e-07	7.15e-06	2.05e-06	0.534935	0.0820363	0.104115	FALSE	FALSE	0.0813645	0.106164	0.000226186	0.000164234	1.09489	1.1356
CAD-DM	CAD	DM	0.000226186	0.00021501	0.0713391	0.0382101	0.0612125	-0.00812763	0.192014	0.42827	0.116803	1.09489	1.10535	0.00417772	0.00208551	0.0428714	0.0359539	0.0266598	0.0481216	0.00818921	2.24e-65	5.56e-75	0.153345	0.821157	5.92e-13	5.6e-19	3.72e-46	0.0816804	0.0408534	FALSE	FALSE	0.0813645	0.041251	0.000226186	0.00021501	1.09489	1.10535
CAD-Edu	CAD	Edu	0.000226186	0.000579812	0.0741979	0.0950712	0.0873717	0.0689015	-0.214954	-0.154844	-0.0965566	1.09489	1.15056	0.00421255	0.0064268	0.0209485	0.052238	0.0329426	0.0409915	0.0131619	1.94e-69	1.63e-49	3.04e-05	0.187172	6.8e-11	0.00015843	2.2e-13	0.0823607	0.101012	FALSE	FALSE	0.0813645	0.100709	0.000226186	0.000579812	1.09489	1.15056
CAD-PSmoke	CAD	PSmoke	0.000226186	0.000219068	0.0730605	0.0616478	0.0703312	0.0659342	0.287135	0.174145	0.0193278	1.09489	1.0476	0.00419506	0.0115956	0.0297765	0.0591917	0.0487301	0.0803366	0.00743323	6.25e-68	1.06e-07	0.0181779	0.265318	3.81e-09	0.0301818	0.00931719	0.0816235	0.0750895	FALSE	FALSE	0.0813645	0.0694438	0.000226186	0.000219068	1.09489	1.0476
CAD-SBP	CAD	SBP	0.000226186	0.000438478	0.0677037	0.151448	0.0898545	-0.132741	0.334333	0.280738	-0.00793719	1.09489	1.16457	0.00410806	0.00656152	0.0141082	0.019215	0.0473656	0.0196578	0.0101198	5.05e-61	7.15e-118	1.9e-10	4.91e-12	1.68e-12	2.86e-46	0.432849	0.0824055	0.169563	FALSE	FALSE	0.0813645	0.171707	0.000226186	0.000438478	1.09489	1.16457
CAD-SHeight	CAD	SHeight	0.000226186	0.00027922	0.0733267	0.528115	0.0616213	-0.119587	-0.238622	-0.0802312	0.0214824	1.09489	1.5	0.0040956	0.0224909	0.0198007	0.0260969	0.0810315	0.0087246	0.0146157	1.1e-71	6.34e-122	0.00185777	4.6e-06	0.00323158	3.72e-20	0.14161	0.0817979	0.550324	FALSE	FALSE	0.0813645	0.56625	0.000226186	0.00027922	1.09489	1.5
CAD-SVstat	CAD	SVstat	0.000226186	5.14e-05	0.0629847	0.0157664	0.0441058	0.0255946	0.249123	0.935473	0.21433	1.09489	1.10982	0.00388843	0.00159359	0.0246349	0.0132513	0.0179531	0.0160055	0.00671839	5.21e-59	4.44e-23	0.0733935	0.0534237	8.82e-44	0	2.51e-223	0.0814127	0.0210137	FALSE	TRUE	0.0813645	0.0183597	0.000226186	5.14e-05	1.09489	1.10982
CAD-MI	CAD	MI	0.000226186	7.9e-05	0.0715385	1.49e-08	0.0970539	-0.00853544	0.463366	0.545706	0.426937	1.09489	1.05687	0.00356896	9.04e-06	0.0142838	0.00974728	0.00985892	0.306717	0.00401213	2.25e-89	0.998684	1.09e-11	0.381207	0	0.07521	0	0.0800755	0.0166875	FALSE	TRUE	0.0813645	0.0131006	0.000226186	7.9e-05	1.09489	1.05687
CAD-HDL	CAD	HDL	0.000226186	0.000178754	0.0732187	0.181731	0.0760623	0.115955	-0.28752	-0.172892	-0.153736	1.09489	1.32998	0.00432519	0.0130381	0.0208649	0.0220337	0.039076	0.0149631	0.0116712	2.78e-64	3.7e-44	0.00026691	1.42e-07	1.87e-13	7e-31	1.27e-39	0.0817886	0.196636	FALSE	FALSE	0.0813645	0.195234	0.000226186	0.000178754	1.09489	1.32998
CAD-LDL	CAD	LDL	0.000226186	4.6e-05	0.0610008	0.0881665	0.0623802	0.104376	-0.261462	0.340212	-0.14431	1.09489	1.16127	0.00325945	0.00846175	0.011718	0.00983331	0.0241989	0.0239881	0.0105701	3.73e-78	2.02e-25	1.02e-07	2.55e-26	3.27e-27	1.17e-45	1.95e-42	0.0807881	0.100092	FALSE	FALSE	0.0813645	0.0975743	0.000226186	4.6e-05	1.09489	1.16127
