# Supplementary material for: Simultaneous estimation of bi-directional causal effects and heritable confounding from GWAS summary statistics
Source: Nat Commun. 2021 Dec 14;12:7274. doi: 10.1038/s41467-021-26970-w (PMC8671515; doi:10.1038/s41467-021-26970-w)
Supplement: Supplementary file 6 — Data 3 [file 41467_2021_26970_MOESM6_ESM.xlsx]

## Sheet: Supplementary Data 3
Pair	EXP	OUT	piX	piY	h2X	h2Y	tX	tY	axy	ayx	h2X_XU	h2Y_XU	axy_XU	ayx_XU	tX_XU	tY_XU	h2X_YU	h2Y_YU	axy_YU	ayx_YU	tY_YU	tX_YU	X_compatible	X-plausible	Y_compatible	Y-plausible	low_h2X	low_h2Y
BMI-Asthma	BMI	Asthma	0.000608731	8.62e-05	0.262502	0.0464491	0.0734165	0.0403651	0.12902	-0.113708	0.00473711	0.0464491	0.7241	-0.113708	0.480318	-0.281695	0.262502	0.00248376	0.12902	1.38103	0.266095	-0.391991	TRUE	FALSE	TRUE	FALSE	FALSE	FALSE
BMI-BWeight	BMI	BWeight	0.000608731	0.000164234	0.264023	0.100425	0.0450967	-0.0745675	-0.0407411	0.175407	0.00102509	0.100425	-2.38637	0.175407	0.364802	0.849621	0.264023	0.00583769	-0.0407411	-0.419046	0.324708	0.191654	FALSE	FALSE	TRUE	FALSE	FALSE	FALSE
BMI-DM	BMI	DM	0.000608731	0.00021501	0.256784	0.0206282	0.0639028	0.00355965	0.295759	-0.49435	0.00386176	0.0206282	0.361416	-0.49435	0.492784	-0.0282274	0.256784	0.000504429	0.295759	2.7669	0.906198	-2.57836	TRUE	FALSE	FALSE	FALSE	FALSE	TRUE
BMI-Edu	BMI	Edu	0.000608731	0.000579812	0.254116	0.081194	0.117348	0.112384	-0.22411	-0.276455	0.00744404	0.081194	0.997759	-0.276455	0.370633	-0.482776	0.254116	0.00741071	-0.22411	1.00225	0.218266	-0.297531	TRUE	FALSE	TRUE	FALSE	FALSE	FALSE
BMI-PSmoke	BMI	PSmoke	0.000608731	0.000219068	0.259738	0.0525671	0.0539033	-0.0582372	0.287918	-0.198111	0.00428249	0.0525671	-0.652766	-0.198111	0.618729	0.550621	0.259738	0.00182478	0.287918	-1.53194	0.168175	0.212213	TRUE	FALSE	TRUE	FALSE	FALSE	FALSE
BMI-SBP	BMI	SBP	0.000608731	0.000438478	0.261905	0.15651	0.0804953	-0.0868217	0.18782	0.0168058	0.00624672	0.15651	-0.907218	0.0168058	0.50249	0.551988	0.261905	0.00514133	0.18782	-1.10227	0.326724	0.366786	TRUE	FALSE	TRUE	FALSE	FALSE	FALSE
BMI-SHeight	BMI	SHeight	0.000608731	0.00027922	0.255881	0.545516	0.032214	-0.124003	-0.12802	-0.127783	0.00230972	0.545516	-2.666	-0.127783	0.754662	1.94717	0.255881	0.0164165	-0.12802	-0.375093	0.763155	0.191875	FALSE	FALSE	TRUE	FALSE	FALSE	FALSE
BMI-SVstat	BMI	SVstat	0.000608731	5.14e-05	0.257644	0.0143845	0.071823	0.0125965	0.167024	-0.587516	0.00415023	0.0143845	0.381742	-0.587516	0.455284	-0.0890221	0.257644	0.0006048	0.167024	2.61957	0.234155	-0.683849	TRUE	FALSE	TRUE	FALSE	FALSE	TRUE
BMI-MI	BMI	MI	0.000608731	7.9e-05	0.257717	0.00927314	0.054513	0.0119399	0.139606	-0.835478	0.00198359	0.00927314	0.438962	-0.835478	0.41476	-0.111192	0.257717	0.000382212	0.139606	2.2781	0.157676	-0.439655	TRUE	FALSE	TRUE	FALSE	FALSE	TRUE
BWeight-Asthma	BWeight	Asthma	0.000164234	8.62e-05	0.100964	0.0473478	0.0822414	0.072871	-0.156091	-0.144665	0.00514083	0.0473478	0.837297	-0.144665	0.277019	-0.281545	0.100964	0.00360406	-0.156091	1.19432	0.179263	-0.245576	TRUE	FALSE	TRUE	FALSE	FALSE	FALSE
BWeight-DM	BWeight	DM	0.000164234	0.00021501	0.0903332	0.0334007	0.148298	0.104704	-0.138219	-0.554356	0.00814597	0.0334007	0.932979	-0.554356	0.182919	-0.212202	0.0903332	0.00709066	-0.138219	1.07184	0.14698	-0.258852	TRUE	FALSE	TRUE	FALSE	FALSE	FALSE
BWeight-Edu	BWeight	Edu	0.000164234	0.000579812	0.101782	0.09283	0.061965	0.0756683	0.103649	0.09998	0.00483447	0.09283	1.18065	0.09998	0.357984	-0.389586	0.101782	0.00673892	0.103649	0.846992	0.330541	-0.249504	FALSE	FALSE	TRUE	FALSE	FALSE	FALSE
BWeight-PSmoke	BWeight	PSmoke	0.000164234	0.000219068	0.101951	0.0637971	0.0550488	-0.0963781	0.0326646	-0.116418	0.00439157	0.0637971	-1.42722	-0.116418	0.384378	0.55902	0.101951	0.00894537	0.0326646	-0.700665	0.247868	0.144268	FALSE	FALSE	TRUE	FALSE	FALSE	FALSE
BWeight-SBP	BWeight	SBP	0.000164234	0.000438478	0.0929835	0.154934	0.108397	0.13075	-0.23188	-0.256489	0.00560418	0.154934	1.41082	-0.256489	0.210592	-0.367814	0.0929835	0.0111546	-0.23188	0.708809	0.317948	-0.326323	FALSE	FALSE	TRUE	FALSE	FALSE	FALSE
BWeight-SHeight	BWeight	SHeight	0.000164234	0.00027922	0.0852852	0.533291	0.0948188	-0.157073	0.474796	0.180572	0.00441637	0.533291	-1.68613	0.180572	0.20468	0.483774	0.0852852	0.0125559	0.474796	-0.593075	0.520961	0.440835	FALSE	FALSE	TRUE	FALSE	FALSE	FALSE
BWeight-SVstat	BWeight	SVstat	0.000164234	5.14e-05	0.0993874	0.014728	0.0544363	0.0485338	-0.192561	0.397631	0.00543683	0.014728	0.516059	0.397631	0.427022	-0.281075	0.0993874	0.00144792	-0.192561	1.93776	0.0951477	-0.136118	TRUE	FALSE	TRUE	FALSE	FALSE	TRUE
BWeight-MI	BWeight	MI	0.000164234	7.9e-05	0.100741	0.0113531	0.0923316	0.0527145	-0.0532359	-0.544949	0.00404558	0.0113531	0.751502	-0.544949	0.218647	-0.18121	0.100741	0.00228476	-0.0532359	1.33067	0.0966158	-0.186629	TRUE	FALSE	TRUE	FALSE	FALSE	TRUE
DM-Asthma	DM	Asthma	0.00021501	8.62e-05	0.0376546	0.0472447	0.0589525	0.0557641	0.19943	0.0564108	0.00385619	0.0472447	1.08733	0.0564108	0.204402	-0.183553	0.0376546	0.00455908	0.19943	0.919688	0.263185	-0.229786	FALSE	FALSE	TRUE	FALSE	FALSE	FALSE
DM-Edu	DM	Edu	0.00021501	0.000579812	0.0368768	0.0922896	0.0639265	0.099745	-0.126796	-0.177768	0.00213398	0.0922896	1.98375	-0.177768	0.138769	-0.299631	0.0368768	0.00839777	-0.126796	0.504096	0.279105	-0.1947	FALSE	FALSE	TRUE	FALSE	FALSE	FALSE
DM-PSmoke	DM	PSmoke	0.00021501	0.000219068	0.0399494	0.0684171	0.00331119	-0.00634297	0.361495	0.181739	4.65879e-06	0.0684171	-2.38414	0.181739	0.130289	0.382881	0.0399494	2.64812e-05	0.361495	-0.419438	0.212207	0.136544	FALSE	FALSE	TRUE	FALSE	FALSE	FALSE
DM-SBP	DM	SBP	0.00021501	0.000438478	0.0359865	0.158927	0.0687943	-0.108767	0.394844	0.143742	0.00282598	0.158927	-1.53507	0.143742	0.146589	0.299927	0.0359865	0.00665923	0.394844	-0.651437	0.299098	0.252147	FALSE	FALSE	TRUE	FALSE	FALSE	FALSE
DM-SHeight	DM	SHeight	0.00021501	0.00027922	0.0378792	0.534191	0.0624316	0.135607	-0.682346	-0.0141206	0.00366228	0.534191	1.53687	-0.0141206	0.188656	-0.422743	0.0378792	0.00865024	-0.682346	0.650671	0.501281	-0.33649	FALSE	FALSE	TRUE	FALSE	FALSE	FALSE
DM-SVstat	DM	SVstat	0.00021501	5.14e-05	0.037809	0.0165094	0.0403798	-0.0289747	0.314677	0.436492	0.000769093	0.0165094	-0.586608	0.436492	0.133544	0.139525	0.037809	0.000264652	0.314677	-1.70472	0.0721414	0.179065	TRUE	FALSE	TRUE	FALSE	FALSE	TRUE
DM-MI	DM	MI	0.00021501	7.9e-05	0.0388323	0.0113629	0.0243938	0.0322643	0.20239	0.337452	0.00124478	0.0113629	1.05442	0.337452	0.285012	-0.26064	0.0388323	0.00138395	0.20239	0.94839	0.122908	-0.0805934	FALSE	FALSE	TRUE	FALSE	FALSE	TRUE
Edu-Asthma	Edu	Asthma	0.000579812	8.62e-05	0.0977118	0.0476478	0.0254026	-0.0757571	-0.00391821	-0.184157	0.00154873	0.0476478	-1.92755	-0.184157	0.484264	0.932219	0.0977118	0.00575423	-0.00391821	-0.518793	0.218571	0.0731943	FALSE	FALSE	TRUE	FALSE	FALSE	FALSE
Edu-PSmoke	Edu	PSmoke	0.000579812	0.000219068	0.0940552	0.0640665	0.0775271	0.0449885	-0.334836	-0.146516	0.00503186	0.0640665	0.268267	-0.146516	0.280609	-0.177967	0.0940552	0.000362128	-0.334836	3.72763	0.107064	-0.436182	TRUE	FALSE	TRUE	FALSE	FALSE	FALSE
Edu-SBP	Edu	SBP	0.000579812	0.000438478	0.0907577	0.163427	0.102297	0.0981975	-0.176624	-0.125438	0.0080963	0.163427	0.89053	-0.125438	0.264985	-0.289187	0.0907577	0.00642072	-0.176624	1.12293	0.329878	-0.421138	TRUE	FALSE	TRUE	FALSE	FALSE	FALSE
Edu-SHeight	Edu	SHeight	0.000579812	0.00027922	0.0936051	0.538402	0.0740749	-0.124128	0.40848	0.0714537	0.00425175	0.538402	-1.4396	0.0714537	0.269316	0.512682	0.0936051	0.00881154	0.40848	-0.694637	0.554894	0.43788	FALSE	FALSE	TRUE	FALSE	FALSE	FALSE
Edu-SVstat	Edu	SVstat	0.000579812	5.14e-05	0.0948511	0.017975	0.0802905	0.0450808	-0.0962373	-0.304429	0.00443112	0.017975	0.56115	-0.304429	0.255337	-0.172921	0.0948511	0.00139531	-0.0962373	1.78205	0.111091	-0.238785	TRUE	FALSE	TRUE	FALSE	FALSE	TRUE
Edu-MI	Edu	MI	0.000579812	7.9e-05	0.0942043	0.0112826	0.0853306	-0.0425988	-0.0848445	0.0765225	0.00673562	0.0112826	-0.607264	0.0765225	0.295202	0.153225	0.0942043	0.00248389	-0.0848445	-1.64673	0.124272	0.21277	TRUE	FALSE	TRUE	FALSE	FALSE	TRUE
PSmoke-Asthma	PSmoke	Asthma	0.000219068	8.62e-05	0.0712298	0.0470674	0.00156014	0.0754119	0.063961	0.0589908	3.6105e-05	0.0470674	12.567	0.0589908	1.0279	-12.9005	0.0712298	0.00570201	0.063961	0.0795737	0.217237	-0.00448831	FALSE	FALSE	TRUE	FALSE	FALSE	FALSE
PSmoke-SBP	PSmoke	SBP	0.000219068	0.000438478	0.0692017	0.163342	0.0477091	-0.0919503	0.140582	0.118379	0.00135602	0.163342	-2.31487	0.118379	0.203044	0.507003	0.0692017	0.00726642	0.140582	-0.431989	0.374676	0.209699	FALSE	FALSE	TRUE	FALSE	FALSE	FALSE
PSmoke-SHeight	PSmoke	SHeight	0.000219068	0.00027922	0.0640494	0.541533	0.0955317	-0.151068	0.0914984	-0.00249047	0.00919834	0.541533	-1.48399	-0.00249047	0.254077	0.400204	0.0640494	0.0202569	0.0914984	-0.673858	0.69331	0.46536	FALSE	FALSE	TRUE	FALSE	FALSE	FALSE
PSmoke-SVstat	PSmoke	SVstat	0.000219068	5.14e-05	0.0636571	0.0183035	0.107085	-0.0531674	0.120367	0.437004	0.00703094	0.0183035	-0.480353	0.437004	0.197561	0.125268	0.0636571	0.00162231	0.120367	-2.0818	0.102492	0.27249	TRUE	FALSE	TRUE	FALSE	FALSE	TRUE
PSmoke-MI	PSmoke	MI	0.000219068	7.9e-05	0.064747	0.0116908	0.086501	0.0190448	0.163896	0.188785	0.00811736	0.0116908	0.368738	0.188785	0.265031	-0.0560228	0.064747	0.0011037	0.163896	2.71195	0.188613	-0.491096	TRUE	FALSE	TRUE	FALSE	FALSE	TRUE
SBP-Asthma	SBP	Asthma	0.000438478	8.62e-05	0.162557	0.0487635	0.0907088	0.0425947	0.0959166	-0.0510657	0.00783822	0.0487635	0.579386	-0.0510657	0.393516	-0.189325	0.162557	0.00263119	0.0959166	1.72597	0.265931	-0.470264	TRUE	FALSE	TRUE	FALSE	FALSE	FALSE
SBP-SHeight	SBP	SHeight	0.000438478	0.00027922	0.15725	0.53291	0.114059	0.143642	-0.3657	-0.0758741	0.0106421	0.53291	0.988076	-0.0758741	0.358657	-0.499398	0.15725	0.0103899	-0.3657	1.01207	0.518024	-0.579664	TRUE	FALSE	TRUE	FALSE	FALSE	FALSE
SBP-SVstat	SBP	SVstat	0.000438478	5.14e-05	0.159733	0.0142051	0.109794	-0.0394916	0.208891	0.339789	0.0092882	0.0142051	-0.171792	0.339789	0.350819	0.143755	0.159733	0.000274118	0.208891	-5.82099	0.0499674	0.331357	TRUE	FALSE	TRUE	FALSE	FALSE	TRUE
SBP-MI	SBP	MI	0.000438478	7.9e-05	0.16245	0.00997497	0.0744436	-0.0273187	0.156	-0.395884	0.00726904	0.00997497	-0.18421	-0.395884	0.461605	0.147908	0.16245	0.000246662	0.156	-5.42859	0.0574179	0.27216	TRUE	FALSE	TRUE	FALSE	FALSE	TRUE
SHeight-Asthma	SHeight	Asthma	0.00027922	8.62e-05	0.544884	0.0486925	0.119176	-0.0644132	-0.0181782	-0.200209	0.0174429	0.0486925	-0.504118	-0.200209	0.81804	0.39897	0.544884	0.00443285	-0.0181782	-1.98366	0.228085	0.408266	TRUE	FALSE	TRUE	FALSE	FALSE	FALSE
SHeight-SVstat	SHeight	SVstat	0.00027922	5.14e-05	0.539148	0.0163464	0.105949	-0.0484794	-0.0465014	-0.564099	0.0177678	0.0163464	-0.400658	-0.564099	0.923793	0.335981	0.539148	0.00285222	-0.0465014	-2.49589	0.140846	0.279416	TRUE	FALSE	TRUE	FALSE	FALSE	TRUE
SHeight-MI	SHeight	MI	0.00027922	7.9e-05	0.536796	0.00932824	0.186096	-0.0561223	-0.046771	0.934651	0.0178599	0.00932824	-0.485077	0.934651	0.526148	0.220955	0.536796	0.00420243	-0.046771	-2.06153	0.111562	0.320258	TRUE	FALSE	TRUE	FALSE	FALSE	TRUE
SVstat-Asthma	SVstat	Asthma	5.14e-05	8.62e-05	0.0160822	0.0468852	0.07134	0.0768332	0.0504161	-0.109354	0.00396118	0.0468852	1.27792	-0.109354	0.11188	-0.13658	0.0160822	0.00646897	0.0504161	0.782519	0.226666	-0.201049	FALSE	FALSE	TRUE	FALSE	TRUE	FALSE
SVstat-MI	SVstat	MI	5.14e-05	7.9e-05	0.0161395	0.00786218	0.0520894	0.0222453	0.534824	0.308381	0.00347504	0.00786218	0.849947	0.308381	0.143772	-0.0542541	0.0161395	0.0025104	0.534824	1.17654	0.199713	-0.207627	TRUE	FALSE	TRUE	FALSE	TRUE	TRUE
MI-Asthma	MI	Asthma	7.9e-05	8.62e-05	0.0113137	0.0474521	0.0560349	0.0741995	0.040026	-0.0640311	0.00263003	0.0474521	1.49057	-0.0640311	0.0973475	-0.140846	0.0113137	0.00584343	0.040026	0.670883	0.22442	-0.164508	FALSE	FALSE	TRUE	FALSE	TRUE	FALSE
HDL-Asthma	HDL	Asthma	0.000178754	8.62e-05	0.18034	0.0482671	0.0912545	-0.0717731	0.0230001	-0.276954	0.0123504	0.0482671	-0.626948	-0.276954	0.517169	0.334005	0.18034	0.0048545	0.0230001	-1.59503	0.213273	0.27933	TRUE	FALSE	TRUE	FALSE	FALSE	FALSE
HDL-BMI	HDL	BMI	0.000178754	0.000608731	0.157182	0.262681	0.00418147	0.0646307	0.0385575	-0.376041	0.000404907	0.262681	-3.2199	-0.376041	-1.90788	-6.12789	0.157182	0.00419799	0.0385575	-0.310568	0.513803	-0.0331593	FALSE	FALSE	TRUE	FALSE	FALSE	FALSE
HDL-BWeight	HDL	BWeight	0.000178754	0.000164234	0.179006	0.0947446	0.137009	-0.0909707	0.206753	-0.0136473	0.0191132	0.0947446	-0.453118	-0.0136473	0.426925	0.280923	0.179006	0.00392424	0.206753	-2.20693	0.21196	0.463579	TRUE	FALSE	TRUE	FALSE	FALSE	FALSE
HDL-DM	HDL	DM	0.000178754	0.00021501	0.177236	0.0360393	0.11799	0.0661852	-0.131545	-0.625216	0.00586902	0.0360393	0.661331	-0.625216	0.273347	-0.236153	0.177236	0.00256687	-0.131545	1.5121	0.145321	-0.338432	TRUE	FALSE	TRUE	FALSE	FALSE	FALSE
HDL-Edu	HDL	Edu	0.000178754	0.000579812	0.178193	0.0890853	0.130378	-0.112307	0.0974514	0.403652	0.00723273	0.0890853	-1.17115	0.403652	0.275354	0.363619	0.178193	0.00992042	0.0974514	-0.853859	0.264705	0.346499	FALSE	FALSE	TRUE	FALSE	FALSE	FALSE
HDL-PSmoke	HDL	PSmoke	0.000178754	0.000219068	0.180792	0.0689264	0.13008	0.0435485	-0.123614	-0.17433	0.0150033	0.0689264	0.224258	-0.17433	0.400381	-0.142349	0.180792	0.000754539	-0.123614	4.45915	0.1656	-0.784205	TRUE	FALSE	TRUE	FALSE	FALSE	FALSE
HDL-SBP	HDL	SBP	0.000178754	0.000438478	0.179273	0.158047	0.136747	0.115384	-0.134227	-0.175101	0.0135823	0.158047	0.832557	-0.175101	0.36085	-0.357261	0.179273	0.00941456	-0.134227	1.20112	0.334309	-0.471157	TRUE	FALSE	TRUE	FALSE	FALSE	FALSE
HDL-SHeight	HDL	SHeight	0.000178754	0.00027922	0.182046	0.535962	0.124736	0.0958631	0.233686	-0.0445299	0.0145124	0.535962	1.03773	-0.0445299	0.412067	-0.327906	0.182046	0.0156281	0.233686	0.963646	0.954702	-0.952595	FALSE	FALSE	TRUE	FALSE	FALSE	FALSE
HDL-SVstat	HDL	SVstat	0.000178754	5.14e-05	0.180514	0.0151965	0.122864	-0.000954543	-0.139613	0.359844	0.0150113	0.0151965	-0.147796	0.359844	0.423681	0.00330085	0.180514	0.000327901	-0.139613	-6.76609	2.33855	15.8672	TRUE	FALSE	FALSE	FALSE	FALSE	TRUE
HDL-MI	HDL	MI	0.000178754	7.9e-05	0.180106	0.0117371	0.122368	-0.00555212	-0.0932885	-0.359994	0.0154671	0.0117371	-0.136432	-0.359994	0.431321	0.0192555	0.180106	0.000287901	-0.0932885	-7.32964	0.331088	2.38776	TRUE	FALSE	FALSE	FALSE	FALSE	TRUE
HDL-LDL	HDL	LDL	0.000178754	4.6e-05	0.170508	0.0968676	0.150268	-0.0967259	0.155771	0.349848	0.0135557	0.0968676	-0.629726	0.349848	0.319939	0.265796	0.170508	0.00537559	0.155771	-1.58799	0.235917	0.48352	TRUE	FALSE	TRUE	FALSE	FALSE	FALSE
LDL-Asthma	LDL	Asthma	4.6e-05	8.62e-05	0.0946183	0.0471133	0.105069	-0.0813797	0.140977	0.146686	0.00867345	0.0471133	-0.714769	0.146686	0.272653	0.238249	0.0946183	0.00443122	0.140977	-1.39905	0.177549	0.280239	TRUE	FALSE	TRUE	FALSE	FALSE	FALSE
LDL-BMI	LDL	BMI	4.6e-05	0.000608731	0.0930734	0.252376	0.095261	0.0666685	0.252643	-0.0854441	0.00802181	0.252376	1.01307	-0.0854441	0.286836	-0.21351	0.0930734	0.00823294	0.252643	0.987094	0.683724	-0.717825	FALSE	FALSE	TRUE	FALSE	FALSE	FALSE
LDL-BWeight	LDL	BWeight	4.6e-05	0.000164234	0.0940801	0.0946887	0.101156	0.0583291	0.241848	-0.0888184	0.00921128	0.0946887	0.862654	-0.0888184	0.291016	-0.176865	0.0940801	0.00685477	0.241848	1.15921	0.436777	-0.533649	TRUE	FALSE	TRUE	FALSE	FALSE	FALSE
LDL-DM	LDL	DM	4.6e-05	0.00021501	0.0895917	0.0374498	0.101348	0.028119	0.156252	-0.215825	0.00907805	0.0374498	0.461329	-0.215825	0.281395	-0.0830464	0.0895917	0.00193203	0.156252	2.16765	0.302504	-0.697489	TRUE	FALSE	TRUE	FALSE	FALSE	FALSE
LDL-Edu	LDL	Edu	4.6e-05	0.000579812	0.0923573	0.0966313	0.0980107	-0.0633891	0.116089	0.0156575	0.00941253	0.0966313	-0.536097	0.0156575	0.300826	0.196552	0.0923573	0.00270516	0.116089	-1.86534	0.255059	0.480638	TRUE	FALSE	TRUE	FALSE	FALSE	FALSE
LDL-PSmoke	LDL	PSmoke	4.6e-05	0.000219068	0.0915957	0.0650124	0.0979589	0.0606385	0.122652	-0.179943	0.00757725	0.0650124	0.834642	-0.179943	0.268936	-0.187345	0.0915957	0.00527852	0.122652	1.19812	0.305496	-0.411901	TRUE	FALSE	TRUE	FALSE	FALSE	FALSE
LDL-SBP	LDL	SBP	4.6e-05	0.000438478	0.0910948	0.159692	0.0948757	0.110436	-0.159508	-0.171262	0.00577026	0.159692	1.25461	-0.171262	0.241651	-0.35132	0.0910948	0.00908261	-0.159508	0.797062	0.344854	-0.343309	FALSE	FALSE	TRUE	FALSE	FALSE	FALSE
LDL-SHeight	LDL	SHeight	4.6e-05	0.00027922	0.0969373	0.533418	0.0839933	0.150173	-0.366928	-0.0716406	0.00536333	0.533418	1.62974	-0.0716406	0.271468	-0.556664	0.0969373	0.0142453	-0.366928	0.613595	0.580467	-0.408494	FALSE	FALSE	TRUE	FALSE	FALSE	FALSE
LDL-SVstat	LDL	SVstat	4.6e-05	5.14e-05	0.0875272	0.00490088	0.102326	0.0211957	0.35373	-0.0249482	0.0103626	0.00490088	0.563783	-0.0249482	0.294321	-0.0612822	0.0875272	0.00329377	0.35373	1.77373	0.189555	-0.337967	TRUE	FALSE	TRUE	FALSE	FALSE	TRUE
LDL-MI	LDL	MI	4.6e-05	7.9e-05	0.0908973	0.00943715	0.101337	0.018705	0.172462	-0.38034	0.00887798	0.00943715	0.384003	-0.38034	0.280326	-0.0556499	0.0908973	0.00130913	0.172462	2.60415	0.187912	-0.526298	TRUE	FALSE	TRUE	FALSE	FALSE	TRUE
CAD-Asthma	CAD	Asthma	0.000226186	8.62e-05	0.0735827	0.0462375	0.095637	0.0722266	0.0492667	-0.162075	0.00704438	0.0462375	0.916687	-0.162075	0.238058	-0.204861	0.0735827	0.0059195	0.0492667	1.09088	0.229056	-0.284725	TRUE	FALSE	TRUE	FALSE	FALSE	FALSE
CAD-BMI	CAD	BMI	0.000226186	0.000608731	0.0638178	0.259471	0.0357293	0.0824668	-0.160313	0.237333	0.00305824	0.259471	1.38765	0.237333	0.391005	-0.583077	0.0638178	0.00588886	-0.160313	0.720643	0.474003	-0.220693	FALSE	FALSE	TRUE	FALSE	FALSE	FALSE
CAD-BWeight	CAD	BWeight	0.000226186	0.000164234	0.0723714	0.0936459	0.100476	0.102742	-0.246063	-0.174455	0.00681488	0.0936459	0.945081	-0.174455	0.221029	-0.275086	0.0723714	0.00608691	-0.246063	1.05811	0.232378	-0.299267	TRUE	FALSE	TRUE	FALSE	FALSE	FALSE
CAD-DM	CAD	DM	0.000226186	0.00021501	0.0713391	0.0382101	0.0612125	-0.00812763	0.192014	0.42827	0.00333294	0.0382101	0.0628079	0.42827	0.251906	0.035464	0.0713391	1.31479e-05	0.192014	15.9216	-0.0872074	1.47219	TRUE	FALSE	FALSE	FALSE	FALSE	FALSE
CAD-Edu	CAD	Edu	0.000226186	0.000579812	0.0741979	0.0950712	0.0873717	0.0689015	-0.214954	-0.154844	0.0058833	0.0950712	0.65344	-0.154844	0.239131	-0.21481	0.0741979	0.00251208	-0.214954	1.53036	0.224291	-0.390991	TRUE	FALSE	TRUE	FALSE	FALSE	FALSE
CAD-PSmoke	CAD	PSmoke	0.000226186	0.000219068	0.0730605	0.0616478	0.0703312	0.0659342	0.287135	0.174145	0.00669342	0.0616478	1.05275	0.174145	0.314425	-0.253398	0.0730605	0.00741816	0.287135	0.949896	0.324337	-0.264848	FALSE	FALSE	TRUE	FALSE	FALSE	FALSE
CAD-SBP	CAD	SBP	0.000226186	0.000438478	0.0677037	0.151448	0.0898545	-0.132741	0.334333	0.280738	0.0027656	0.151448	-1.95288	0.280738	0.152286	0.38439	0.0677037	0.0105473	0.334333	-0.512065	0.30109	0.26343	FALSE	FALSE	TRUE	FALSE	FALSE	FALSE
CAD-SHeight	CAD	SHeight	0.000226186	0.00027922	0.0733267	0.528115	0.0616213	-0.119587	-0.238622	-0.0802312	0.0050717	0.528115	-1.88569	-0.0802312	0.312952	0.525515	0.0733267	0.0180342	-0.238622	-0.530308	0.81607	0.374464	FALSE	FALSE	TRUE	FALSE	FALSE	FALSE
CAD-SVstat	CAD	SVstat	0.000226186	5.14e-05	0.0629847	0.0157664	0.0441058	0.0255946	0.249123	0.935473	0.00463065	0.0157664	0.53759	0.935473	0.387207	-0.145637	0.0629847	0.00133827	0.249123	1.86015	0.179469	-0.216378	TRUE	FALSE	TRUE	FALSE	FALSE	TRUE
CAD-MI	CAD	MI	0.000226186	7.9e-05	0.0715385	1.49e-08	0.0970539	-0.00853544	0.463366	0.545706	0.00853703	1.49e-08	0.394346	0.545706	0.25463	0.0235225	0.0715385	0.00132758	0.463366	2.53584	-0.000521073	0.00138797	TRUE	FALSE	TRUE	TRUE	FALSE	TRUE
CAD-HDL	CAD	HDL	0.000226186	0.000178754	0.0732187	0.181731	0.0760623	0.115955	-0.28752	-0.172892	0.00313764	0.181731	1.67966	-0.172892	0.19927	-0.412506	0.0732187	0.00885207	-0.28752	0.595359	0.345898	-0.279637	FALSE	FALSE	TRUE	FALSE	FALSE	FALSE
CAD-LDL	CAD	LDL	0.000226186	4.6e-05	0.0610008	0.0881665	0.0623802	0.104376	-0.261462	0.340212	0.00958247	0.0881665	0.899636	0.340212	0.387578	-0.413256	0.0610008	0.00775552	-0.261462	1.11156	0.250529	-0.17746	TRUE	FALSE	TRUE	FALSE	FALSE	FALSE
