# Supplementary material for: Simultaneous estimation of bi-directional causal effects and heritable confounding from GWAS summary statistics
Source: Nat Commun. 2021 Dec 14;12:7274. doi: 10.1038/s41467-021-26970-w (PMC8671515; doi:10.1038/s41467-021-26970-w)
Supplement: Supplementary file 7 — Data 4 [file 41467_2021_26970_MOESM7_ESM.xlsx]

## Sheet: Supplementary Data 4
Pair	EXP	OUT	axy	axy_JKpval	tX	tX_JKpval	tY	tY_JKpval	tY:tX	low_h2x	sig_axy	sig_U	Egger	Egger_pval	WMedian	WMedian_pval	IVW	IVW_pval	Mode	Mode_pval	WMode	WMode_pval	CAUSE_winning model	gamma	eta	q
BMI-Asthma	BMI	Asthma	0.12902	4.99e-14	0.0734165	0.0794257	0.0403651	0.0632634	0.54981	FALSE	TRUE	FALSE	0.0847707	0.00983786	0.0602976	9.21143e-06	0.0592889	1.00237e-08	0.0763862	0.0487527	0.0508481	0.0175434	Causal	0.02 (0.01, 0.02)	0 (-0.09, 0.07)	0.03 (0, 0.23)
BMI-BWeight	BMI	BWeight	-0.0407411	0.113871	0.0450967	0.630536	-0.0745675	0.0429022	-1.6535	FALSE	FALSE	FALSE	0.0109676	0.808993	0.0446948	0.011648	0.0235927	0.10038	0.0540758	0.307411	0.0585108	0.0823657	Sharing	NA	0.05 (-0.2, 0.35)	0.04 (0, 0.26)
BMI-DM	BMI	DM	0.295759	1.07e-99	0.0639028	0.19293	0.00355965	0.637447	0.0557041	FALSE	TRUE	FALSE	0.27745	1.40881e-17	0.247383	1.85169e-81	0.244697	2.24914e-140	0.236332	1.42312e-08	0.257627	4.95869e-22	Causal	0.04 (0.03, 0.04)	0 (-0.05, 0.05)	0.03 (0, 0.23)
BMI-Edu	BMI	Edu	-0.22411	3.74e-14	0.117348	0.000345238	0.112384	0.00127926	0.957701	FALSE	TRUE	FALSE	-0.0366407	0.441587	-0.149759	3.78552e-18	-0.189155	6.15289e-35	-0.259642	0.000472028	-0.0504102	0.172995	Causal	-0.12 (-0.14, -0.11)	0 (-0.21, 0.21)	0.03 (0, 0.24)
BMI-PSmoke	BMI	PSmoke	0.287918	1.45e-21	0.0539033	0.338375	-0.0582372	0.444236	-1.0804	FALSE	TRUE	FALSE	0.0231441	0.700228	0.193916	5.12312e-14	0.210226	1.73278e-27	0.203343	0.0281743	0.198553	0.0759887	Sharing	NA	0.21 (0.18, 0.25)	0.71 (0.59, 0.83)
BMI-SBP	BMI	SBP	0.18782	5.55e-09	0.0804953	0.0591013	-0.0868217	0.000912719	-1.07859	FALSE	TRUE	FALSE	0.103932	0.0294921	0.149084	4.23361e-18	0.154678	1.11004e-24	0.211181	2.61171e-05	0.172128	8.3854e-08	Causal	0.13 (0.11, 0.14)	0 (-0.24, 0.23)	0.03 (0, 0.25)
BMI-SHeight	BMI	SHeight	-0.12802	0.000891384	0.032214	0.419956	-0.124003	1.78e-05	-3.84934	FALSE	FALSE	FALSE	0.0547222	0.473157	-0.0646721	0.00105638	-0.107453	1.10721e-05	-0.117202	0.00991515	-0.074273	0.00776723	Causal	-0.09 (-0.1, -0.07)	0 (-0.24, 0.23)	0.03 (0, 0.25)
BMI-SVstat	BMI	SVstat	0.167024	2.08e-91	0.071823	0.108976	0.0125965	0.331982	0.175383	FALSE	TRUE	FALSE	0.121529	4.78059e-05	0.145853	1.06792e-30	0.157018	4.25574e-63	0.141569	0.000103655	0.141569	6.24051e-10	Causal	0.03 (0.03, 0.03)	0 (-0.09, 0.08)	0.03 (0, 0.25)
BMI-MI	BMI	MI	0.139606	1.67e-41	0.054513	0.335035	0.0119399	0.492154	0.219029	FALSE	TRUE	FALSE	0.0656789	0.0177576	0.0919885	2.40823e-14	0.102686	9.16104e-32	0.0839907	0.0429837	0.0523756	0.13358	Causal	0.01 (0.01, 0.01)	0 (-0.08, 0.04)	0.02 (0, 0.24)
BWeight-Asthma	BWeight	Asthma	-0.156091	2.32e-07	0.0822414	0.00580668	0.072871	8.79e-05	0.886062	FALSE	TRUE	FALSE	0.124885	0.0872119	0.0473076	0.0131861	0.0197128	0.288675	0.0826607	0.18387	0.11649	0.0318526	Sharing	NA	-0.02 (-0.15, 0.11)	0.04 (0, 0.28)
BWeight-DM	BWeight	DM	-0.138219	0.0051541	0.148298	3.13e-07	0.104704	6.77e-08	0.706036	FALSE	FALSE	TRUE	-0.259539	0.0154935	-0.0551779	0.00844599	-0.0882904	0.00113717	-0.0892116	0.0979635	-0.00636549	0.864444	Sharing	NA	-0.03 (-0.05, -0.02)	0.44 (0.23, 0.65)
BWeight-Edu	BWeight	Edu	0.103649	0.0102447	0.061965	0.110069	0.0756683	0.206805	1.22115	FALSE	FALSE	FALSE	-0.0200131	0.770889	0.0712133	0.00121723	0.0807061	4.74518e-06	0.129328	0.0653844	0.0534977	0.32272	Sharing	NA	0.11 (0.06, 0.21)	0.26 (0.08, 0.51)
BWeight-PSmoke	BWeight	PSmoke	0.0326646	0.482975	0.0550488	0.166461	-0.0963781	0.271901	-1.75078	FALSE	FALSE	FALSE	-0.0577914	0.539652	-0.0120776	0.725809	0.00726422	0.761284	-0.0336981	0.667912	-0.0409982	0.572268	Sharing	NA	0.01 (-0.54, 0.85)	0.02 (0, 0.2)
BWeight-SBP	BWeight	SBP	-0.23188	0.000968315	0.108397	9.58e-07	0.13075	4.1e-09	1.20622	FALSE	FALSE	TRUE	-0.00177344	0.989307	-0.0140881	0.571706	-0.0605012	0.071402	-0.0143521	0.854011	0.0157116	0.796206	Causal	-0.13 (-0.17, -0.1)	-0.01 (-0.45, 0.37)	0.03 (0, 0.25)
BWeight-SHeight	BWeight	SHeight	0.474796	9.6e-18	0.0948188	9.39e-06	-0.157073	4.26e-11	-1.65656	FALSE	TRUE	TRUE	0.0322948	0.867486	0.205176	3.87813e-11	0.295925	8.0101e-10	0.370511	3.54857e-05	0.139467	0.0691917	Causal	0.34 (0.29, 0.39)	0.01 (-0.43, 0.55)	0.03 (0, 0.25)
BWeight-SVstat	BWeight	SVstat	-0.192561	3.63e-15	0.0544363	0.136048	0.0485338	0.0283984	0.891571	FALSE	TRUE	FALSE	-0.0663168	0.320542	-0.0380374	0.0579007	-0.0533854	0.00154808	-0.13086	0.0451783	-0.0396126	0.491855	Sharing	NA	-0.03 (-0.05, -0.02)	0.42 (0.21, 0.65)
BWeight-MI	BWeight	MI	-0.0532359	0.364213	0.0923316	0.0380476	0.0527145	0.0176545	0.570926	FALSE	FALSE	FALSE	-0.0501666	0.428449	-0.00548616	0.767844	-0.0341935	0.0328476	0.0199344	0.676895	0.0178528	0.69378	Sharing	NA	-0.02 (-0.05, -0.01)	0.14 (0.02, 0.36)
DM-Asthma	DM	Asthma	0.19943	7.38e-06	0.0589525	0.0395062	0.0557641	0.00106706	0.945916	FALSE	TRUE	FALSE	-0.0265651	0.739456	-0.0258048	0.40203	0.0122358	0.689642	0.0254807	0.698926	-0.0120971	0.708723	Sharing	NA	0.14 (-0.72, 1.12)	0.03 (0, 0.21)
DM-Edu	DM	Edu	-0.126796	0.235822	0.0639265	0.08318	0.099745	0.00932509	1.56031	FALSE	FALSE	FALSE	-0.0116827	0.884342	0.0242165	0.557595	0.0445267	0.149781	-0.0346414	0.684666	0.00294531	0.944247	Sharing	NA	-0.42 (-3.41, 1.45)	0.03 (0, 0.23)
DM-PSmoke	DM	PSmoke	0.361495	0.000304504	0.00331119	0.963997	-0.00634297	0.971439	-1.91562	FALSE	TRUE	FALSE	-0.225894	0.031564	-0.0788195	0.146251	0.0266286	0.526554	-0.0521445	0.655627	-0.105256	0.133387	Sharing	NA	1.89 (0.43, 4.56)	0.12 (0.01, 0.36)
DM-SBP	DM	SBP	0.394844	1.7e-09	0.0687943	0.00139897	-0.108767	1.54e-05	-1.58105	FALSE	TRUE	FALSE	0.0835707	0.454031	0.114666	0.000718656	0.122983	0.00394011	0.180708	0.0431955	0.107095	0.00657474	Sharing	NA	0.97 (0.45, 1.89)	0.33 (0.06, 0.6)
DM-SHeight	DM	SHeight	-0.682346	1.72e-11	0.0624316	0.00805173	0.135607	3.3e-05	2.17208	FALSE	TRUE	FALSE	0.121776	0.418429	0.0139023	0.641637	-0.0156334	0.789917	-0.0760963	0.232084	0.0135272	0.681345	Sharing	NA	-0.69 (-3.02, 1.07)	0.06 (0, 0.34)
DM-SVstat	DM	SVstat	0.314677	4.11e-12	0.0403798	0.476084	-0.0289747	0.544307	-0.717555	FALSE	TRUE	FALSE	0.278606	0.000948439	0.265512	2.37796e-16	0.252427	1.27818e-16	0.243318	2.46288e-05	0.258383	4.50574e-10	Causal	0.39 (0.33, 0.46)	0 (-0.67, 0.61)	0.03 (0, 0.25)
DM-MI	DM	MI	0.20239	0.358158	0.0243938	0.831322	0.0322643	0.661674	1.32265	FALSE	FALSE	FALSE	0.0515588	0.474913	0.0766036	0.0104169	0.0558047	0.0427694	0.0536051	0.317689	0.0720362	0.0264287	Sharing	NA	0.13 (0.06, 0.28)	0.31 (0.09, 0.58)
Edu-Asthma	Edu	Asthma	-0.00391821	0.92854	0.0254026	0.598562	-0.0757571	1.38e-05	-2.98225	FALSE	FALSE	FALSE	-0.690295	0.195849	-0.148143	0.000111906	-0.0775941	0.109036	-0.194927	0.0333254	-0.194927	0.0450298	Sharing	NA	-0.03 (-0.21, 0.17)	0.04 (0, 0.26)
Edu-PSmoke	Edu	PSmoke	-0.334836	1.75e-07	0.0775271	0.187198	0.0449885	0.728598	0.580294	FALSE	TRUE	FALSE	0.136691	0.839035	-0.13161	0.0790283	-0.149366	0.0139089	-0.0806605	0.609254	-0.0617516	0.699793	Sharing	NA	-0.45 (-0.72, -0.28)	0.33 (0.17, 0.54)
Edu-SBP	Edu	SBP	-0.176624	0.0107075	0.102297	0.0120152	0.0981975	0.00339318	0.959924	FALSE	FALSE	FALSE	0.0327672	0.944681	-0.169814	1.6879e-05	-0.114555	0.00712688	-0.218982	0.0130416	-0.208703	0.0128859	Sharing	NA	-0.19 (-0.49, -0.01)	0.19 (0.01, 0.47)
Edu-SHeight	Edu	SHeight	0.40848	0.000475422	0.0740749	0.426384	-0.124128	0.0341869	-1.67571	FALSE	FALSE	FALSE	0.139309	0.858731	0.226981	3.2922e-08	0.26036	0.000126767	0.228284	0.000645675	0.233507	0.000407584	Causal	0.18 (0.13, 0.22)	0 (-0.52, 0.54)	0.03 (0, 0.25)
Edu-SVstat	Edu	SVstat	-0.0962373	0.00877864	0.0802905	0.167601	0.0450808	0.588597	0.561471	FALSE	FALSE	FALSE	0.0627425	0.850206	-0.000818591	0.980777	-0.0599166	0.0455227	0.0258261	0.698459	0.021467	0.736381	Sharing	NA	-0.07 (-0.12, -0.04)	0.26 (0.11, 0.49)
Edu-MI	Edu	MI	-0.0848445	0.105793	0.0853306	0.0408534	-0.0425988	0.0806582	-0.499221	FALSE	FALSE	FALSE	0.0150209	0.955971	-0.0592108	0.0833376	-0.068481	0.0052359	-0.0723416	0.266101	-0.0700638	0.290599	Sharing	NA	-0.03 (-0.05, -0.02)	0.3 (0.13, 0.5)
PSmoke-Asthma	PSmoke	Asthma	0.063961	0.48276	0.00156014	0.988962	0.0754119	9.31e-06	48.3367	FALSE	FALSE	FALSE	-0.0274633	0.580901	0.0173545	0.410759	0.023068	0.239423	0.0338532	0.412589	0.0144551	0.56608	Sharing	NA	0.01 (-0.15, 0.14)	0.04 (0, 0.23)
PSmoke-SBP	PSmoke	SBP	0.140582	0.534246	0.0477091	0.722956	-0.0919503	0.0187311	-1.92731	FALSE	FALSE	FALSE	-0.0290123	0.775108	-0.0154759	0.459547	-0.00735623	0.830962	-0.0611459	0.23596	-0.00915149	0.725625	Sharing	NA	0.05 (-0.56, 0.73)	0.04 (0, 0.22)
PSmoke-SHeight	PSmoke	SHeight	0.0914984	0.776285	0.0955317	0.323561	-0.151068	0.00047341	-1.58133	FALSE	FALSE	FALSE	-0.0376925	0.465232	-0.0652801	0.00211163	-0.0725348	0.000219624	-0.0616062	0.131906	-0.0654799	0.062767	Sharing	NA	-0.08 (-1.06, 0.8)	0.03 (0, 0.24)
PSmoke-SVstat	PSmoke	SVstat	0.120367	0.00215752	0.107085	0.0242074	-0.0531674	0.104526	-0.496497	FALSE	FALSE	FALSE	0.062541	0.500592	0.0446225	0.0542833	0.065686	0.0245338	0.0381137	0.480328	0.0402029	0.211731	Sharing	NA	0.05 (0.03, 0.07)	0.32 (0.12, 0.58)
PSmoke-MI	PSmoke	MI	0.163896	0.000145195	0.086501	0.419563	0.0190448	0.452468	0.220168	FALSE	TRUE	FALSE	0.00441761	0.927439	0.0148624	0.471396	0.019277	0.325559	-0.00263585	0.941605	0.0156733	0.555534	Sharing	NA	0.01 (-0.05, 0.07)	0.05 (0, 0.27)
SBP-Asthma	SBP	Asthma	0.0959166	0.0965061	0.0907088	0.029988	0.0425947	0.238048	0.469576	FALSE	FALSE	FALSE	-0.0701995	0.220586	-0.0243671	0.126711	0.00116674	0.935275	-0.0430815	0.377977	-0.0533034	0.285793	Sharing	NA	0.02 (-0.06, 0.16)	0.05 (0, 0.28)
SBP-SHeight	SBP	SHeight	-0.3657	4.81e-08	0.114059	3.39e-08	0.143642	9.2e-11	1.25936	FALSE	TRUE	TRUE	-0.106705	0.428669	-0.08536	4.70661e-05	-0.0967225	0.00442264	-0.128327	0.0201021	-0.0957151	0.0245428	Causal	-0.12 (-0.15, -0.1)	0 (-0.37, 0.34)	0.03 (0, 0.25)
SBP-SVstat	SBP	SVstat	0.208891	4.84e-26	0.109794	3.1e-05	-0.0394916	0.0783484	-0.359688	FALSE	TRUE	FALSE	0.214272	1.64094e-05	0.187025	8.75018e-34	0.185348	1.45852e-52	0.225141	3.84545e-05	0.221917	2.22919e-06	Causal	0.04 (0.04, 0.05)	0 (-0.1, 0.1)	0.03 (0, 0.24)
SBP-MI	SBP	MI	0.156	1.94e-16	0.0744436	0.0174002	-0.0273187	0.290105	-0.366971	FALSE	TRUE	FALSE	0.152549	0.0197318	0.0588449	0.000681599	0.0714749	1.18775e-05	0.0154234	0.770826	0.0248498	0.525853	Sharing	NA	0.02 (0.01, 0.03)	0.36 (0.21, 0.5)
SHeight-Asthma	SHeight	Asthma	-0.0181782	0.184575	0.119176	1.05e-05	-0.0644132	0.000892811	-0.54049	FALSE	FALSE	FALSE	-0.00116424	0.925245	0.00363606	0.606597	-0.00673688	0.203377	-0.002996	0.891133	0.00928479	0.546949	Sharing	NA	-0.02 (-0.04, -0.01)	0.24 (0.06, 0.49)
SHeight-SVstat	SHeight	SVstat	-0.0465014	4.76e-09	0.105949	0.000157435	-0.0484794	0.000436787	-0.457573	FALSE	TRUE	FALSE	-0.0112517	0.313731	-0.022274	0.000766902	-0.0328198	6.77855e-12	-0.0465164	0.0214098	-0.0119417	0.343389	Causal	-0.01 (-0.02, -0.01)	0 (-0.09, 0.08)	0.03 (0, 0.2)
SHeight-MI	SHeight	MI	-0.046771	6.96e-11	0.186096	4.8e-14	-0.0561223	5.1e-06	-0.301578	FALSE	TRUE	TRUE	-0.0174192	0.0936546	-0.01935	0.00306575	-0.0235952	1.00713e-07	-0.0195883	0.268426	-0.0146922	0.220829	Sharing	NA	-0.01 (-0.02, -0.01)	0.39 (0.24, 0.55)
SVstat-Asthma	SVstat	Asthma	0.0504161	0.544863	0.07134	4.27e-06	0.0768332	2.49e-08	1.077	TRUE	FALSE	TRUE	0.0301364	0.708663	-0.00733805	0.813867	-0.00902357	0.752043	-0.0434474	0.438622	-0.00187252	0.962174	Sharing	NA	0.31 (-0.53, 0.64)	0.04 (0, 0.19)
SVstat-MI	SVstat	MI	0.534824	1.54e-10	0.0520894	0.0656462	0.0222453	0.190345	0.427059	TRUE	TRUE	FALSE	0.221611	0.0341652	0.331651	8.35359e-23	0.402215	5.57761e-25	0.32502	9.98572e-07	0.3284	1.77582e-09	Causal	0.13 (0.11, 0.16)	0 (-0.31, 0.35)	0.03 (0, 0.25)
MI-Asthma	MI	Asthma	0.040026	0.839063	0.0560349	0.026283	0.0741995	0.000173753	1.32416	TRUE	FALSE	FALSE	-0.331139	0.375059	-0.0166675	0.784616	0.0314756	0.756437	-0.0505494	0.592795	-0.0147211	0.854212	Sharing	NA	-0.05 (-2.11, 2.13)	0.03 (0, 0.22)
HDL-Asthma	HDL	Asthma	0.0230001	0.583962	0.0912545	0.00127262	-0.0717731	0.000121017	-0.786516	FALSE	FALSE	FALSE	-0.00460242	0.766925	-0.0135726	0.125067	-0.000544276	0.952336	0.00325818	0.855111	-0.00987209	0.233909	Sharing	NA	-0.01 (-0.12, 0.09)	0.03 (0, 0.27)
HDL-BMI	HDL	BMI	0.0385575	0.429985	0.00418147	0.85013	0.0646307	0.24018	15.4564	FALSE	FALSE	FALSE	0.0505757	0.0532874	-0.0249894	0.014057	-0.0593165	0.00025246	-0.0505218	0.0106245	-0.0177626	0.0341868	Sharing	NA	-0.31 (-0.42, -0.22)	0.54 (0.41, 0.69)
HDL-BWeight	HDL	BWeight	0.206753	5.77e-09	0.137009	7.08e-10	-0.0909707	0.00653516	-0.663977	FALSE	TRUE	FALSE	-0.0192624	0.356187	0.0125494	0.300668	0.0213753	0.0846547	-0.00213287	0.942722	0.0068042	0.52535	Sharing	NA	0.07 (-0.17, 0.48)	0.04 (0, 0.26)
HDL-DM	HDL	DM	-0.131545	0.000203703	0.11799	0.000295884	0.0661852	0.094655	0.560941	FALSE	TRUE	FALSE	0.00894146	0.560027	-0.0311565	0.000491238	-0.0688548	1.51019e-12	-0.0249212	0.233048	-0.0249212	0.00123396	Sharing	NA	-0.03 (-0.04, -0.02)	0.66 (0.52, 0.79)
HDL-Edu	HDL	Edu	0.0974514	5.32e-05	0.130378	2.09e-07	-0.112307	0.000290011	-0.861392	FALSE	TRUE	TRUE	-0.0152139	0.347405	0.0075586	0.559575	0.0296535	0.00229309	-0.00429085	0.866627	-0.000127269	0.989982	Sharing	NA	0.07 (0.05, 0.12)	0.47 (0.27, 0.67)
HDL-PSmoke	HDL	PSmoke	-0.123614	0.000150071	0.13008	1.22e-06	0.0435485	0.65616	0.334783	FALSE	TRUE	FALSE	-0.00256847	0.90336	-0.0178924	0.345893	-0.0279567	0.0248785	-0.0224298	0.584752	-0.0224298	0.202949	Sharing	NA	-0.13 (-0.27, -0.07)	0.27 (0.1, 0.48)
HDL-SBP	HDL	SBP	-0.134227	5.38e-05	0.136747	1.62e-10	0.115384	2.01e-07	0.843777	FALSE	TRUE	TRUE	0.00593008	0.755713	-0.01717	0.0818686	-0.0321285	0.0045447	-0.0219669	0.23384	-0.0113711	0.146057	Sharing	NA	-0.06 (-0.19, -0.02)	0.22 (0.02, 0.48)
HDL-SHeight	HDL	SHeight	0.233686	0.000797261	0.124736	3.36e-07	0.0958631	0.00960103	0.768526	FALSE	FALSE	FALSE	-0.00231544	0.935718	-0.0218983	0.0329594	0.0111551	0.507589	-0.060972	0.0134312	-0.0182262	0.0399403	Sharing	NA	0.01 (-0.23, 0.33)	0.03 (0, 0.22)
HDL-SVstat	HDL	SVstat	-0.139613	1.78e-06	0.122864	0.0021413	-0.000954543	0.991146	-0.0077691	FALSE	TRUE	FALSE	-0.0289455	0.164019	-0.0432366	0.000404458	-0.0629001	3.00339e-07	-0.0715063	0.0704294	-0.0354946	0.0393245	Sharing	NA	-0.04 (-0.05, -0.03)	0.61 (0.47, 0.75)
HDL-MI	HDL	MI	-0.0932885	8.56e-08	0.122368	0.000128381	-0.00555212	0.894934	-0.0453723	FALSE	TRUE	FALSE	-0.0106232	0.394243	-0.0219236	0.0244212	-0.0455025	1.26238e-09	-0.00300044	0.905237	-0.0228333	0.0471775	Sharing	NA	-0.02 (-0.02, -0.01)	0.49 (0.37, 0.54)
HDL-LDL	HDL	LDL	0.155771	3.1e-11	0.150268	2.41e-09	-0.0967259	3.79e-08	-0.643687	FALSE	TRUE	TRUE	-0.0184983	0.571873	0.014338	0.383872	0.030752	0.112478	0.132393	0.0515247	-0.0839424	1.22689e-07	Sharing	NA	0.15 (0.07, 0.28)	0.19 (0.06, 0.4)
LDL-Asthma	LDL	Asthma	0.140977	1.42e-06	0.105069	5.24e-09	-0.0813797	1.94e-06	-0.774539	FALSE	TRUE	TRUE	0.0169754	0.219527	0.00761929	0.479391	0.0113096	0.187154	-0.00988344	0.658518	0.00238641	0.803227	Sharing	NA	0.02 (-0.08, 0.11)	0.07 (0, 0.24)
LDL-BMI	LDL	BMI	0.252643	1.04e-08	0.095261	6.51e-10	0.0666685	0.0109609	0.699851	FALSE	TRUE	FALSE	-0.0571149	0.0106086	-0.0483082	0.000166105	-0.0406488	0.00313583	-0.0329252	0.210172	-0.0466209	9.29866e-07	Sharing	NA	-0.05 (-0.43, 0.35)	0.04 (0, 0.28)
LDL-BWeight	LDL	BWeight	0.241848	5.4e-12	0.101156	3.98e-13	0.0583291	0.02744	0.576624	FALSE	TRUE	FALSE	-0.0263554	0.291107	-0.030986	0.0533882	-0.00164483	0.915884	-0.0144864	0.693342	-0.0101508	0.462438	Sharing	NA	0 (-0.45, 0.61)	0.02 (0, 0.21)
LDL-DM	LDL	DM	0.156252	2.37e-09	0.101348	5.53e-14	0.028119	0.244798	0.277452	FALSE	TRUE	FALSE	-0.0274331	0.122991	-0.0383245	0.000480594	-0.0330788	0.00265349	-0.00843379	0.755866	-0.0293514	0.00190744	Sharing	NA	-0.02 (-0.03, -0.01)	0.46 (0.27, 0.65)
LDL-Edu	LDL	Edu	0.116089	0.00896808	0.0980107	7.93e-12	-0.0633891	0.534201	-0.646757	FALSE	FALSE	FALSE	0.0295743	0.0591641	0.0327475	0.00784004	0.0178466	0.065934	0.0198721	0.460019	0.0226904	0.0462701	Sharing	NA	0.01 (-0.27, 0.31)	0.02 (0, 0.21)
LDL-PSmoke	LDL	PSmoke	0.122652	0.120592	0.0979589	1.78e-05	0.0606385	0.502062	0.61902	FALSE	FALSE	FALSE	-0.00937104	0.693144	0.00554242	0.789959	-0.0135852	0.357137	-0.0422682	0.342858	-0.0167383	0.359505	Sharing	NA	0.03 (-0.46, 0.56)	0.02 (0, 0.2)
LDL-SBP	LDL	SBP	-0.159508	1.24e-05	0.0948757	4.89e-09	0.110436	1.39e-07	1.16401	FALSE	TRUE	TRUE	0.0278503	0.222292	0.0275643	0.0117911	0.00950195	0.503019	0.000708411	0.975085	0.0227395	0.0124417	Sharing	NA	0.03 (-0.67, 0.37)	0.03 (0, 0.25)
LDL-SHeight	LDL	SHeight	-0.366928	3.78e-17	0.0839933	1.88e-07	0.150173	1.88e-08	1.78792	FALSE	TRUE	TRUE	-0.0384433	0.258172	-0.0571465	1.22407e-05	-0.0658371	0.00187593	-0.0738286	0.00865625	-0.0550859	2.14142e-08	Sharing	NA	-0.1 (-0.23, -0.05)	0.32 (0.1, 0.59)
LDL-SVstat	LDL	SVstat	0.35373	1.47e-46	0.102326	1.63e-12	0.0211957	0.368765	0.207139	FALSE	TRUE	FALSE	0.268353	8.53369e-23	0.261957	8.67343e-71	0.245257	1.36997e-68	0.284959	3.41462e-14	0.258359	2.11282e-27	Sharing	NA	0.06 (0.05, 0.07)	0.65 (0.51, 0.78)
LDL-MI	LDL	MI	0.172462	5.26e-14	0.101337	6.72e-13	0.018705	0.529645	0.184582	FALSE	TRUE	FALSE	0.108216	1.88427e-06	0.0762133	5.84671e-11	0.0853984	3.29112e-10	0.0844372	0.000708382	0.0844372	1.00406e-15	Sharing	NA	0.01 (0.01, 0.02)	0.36 (0.16, 0.58)
CAD-Asthma	CAD	Asthma	0.0492667	0.106158	0.095637	1.45e-10	0.0722266	1.75e-11	0.755216	FALSE	FALSE	TRUE	-0.00489397	0.922219	-0.0305236	0.136515	-0.03948	0.0546834	0.00244041	0.959361	-0.0290454	0.252598	Sharing	NA	0 (-0.19, 0.11)	0.02 (0, 0.2)
CAD-BMI	CAD	BMI	-0.160313	0.00996399	0.0357293	0.15472	0.0824668	0.000298968	2.3081	FALSE	FALSE	FALSE	-0.153576	0.0407517	-0.0361095	0.106139	-0.013786	0.655968	0.0309536	0.571958	-0.0218655	0.312956	Sharing	NA	0.1 (0.02, 0.35)	0.16 (0.01, 0.41)
CAD-BWeight	CAD	BWeight	-0.246063	7.15e-06	0.100476	8.6e-14	0.102742	1.73e-07	1.02255	FALSE	TRUE	TRUE	0.0101878	0.899147	0.0179029	0.539015	-0.0551071	0.0933812	0.0203603	0.791737	0.038706	0.180414	Sharing	NA	-0.11 (-0.21, -0.05)	0.19 (0.05, 0.39)
CAD-DM	CAD	DM	0.192014	5.92e-13	0.0612125	0.153345	-0.00812763	0.821157	-0.132777	FALSE	TRUE	FALSE	0.008322	0.875493	0.0636279	0.00189857	0.0659235	0.00245543	0.092729	0.0745026	0.0709896	0.00574737	Causal	0.01 (0.01, 0.01)	0 (-0.06, 0.17)	0.02 (0, 0.24)
CAD-Edu	CAD	Edu	-0.214954	6.8e-11	0.0873717	3.04e-05	0.0689015	0.187172	0.788602	FALSE	TRUE	FALSE	0.0565593	0.287194	0.00361834	0.89117	-0.0156062	0.474138	-0.0539449	0.443442	0.0171335	0.540313	Sharing	NA	-0.06 (-0.1, -0.03)	0.31 (0.11, 0.54)
CAD-PSmoke	CAD	PSmoke	0.287135	3.81e-09	0.0703312	0.0181779	0.0659342	0.265318	0.937481	FALSE	TRUE	FALSE	-0.14169	0.0852219	0.005263	0.906106	-0.00747862	0.824824	-0.0471141	0.598801	-0.0165479	0.710948	Sharing	NA	0.17 (0.03, 0.38)	0.08 (0.01, 0.27)
CAD-SBP	CAD	SBP	0.334333	1.68e-12	0.0898545	1.9e-10	-0.132741	4.91e-12	-1.47729	FALSE	TRUE	TRUE	-0.0691399	0.454404	0.0642255	0.0149081	0.196941	7.24305e-07	0.0776753	0.114385	0.046393	0.0534394	Sharing	NA	0.12 (0.09, 0.15)	0.62 (0.45, 0.78)
CAD-SHeight	CAD	SHeight	-0.238622	0.00323158	0.0616213	0.00185777	-0.119587	4.6e-06	-1.94068	FALSE	FALSE	FALSE	-0.0113094	0.898508	-0.0203405	0.397489	-0.0634627	0.0819503	-0.0499732	0.517381	-0.0436004	0.124708	Sharing	NA	-0.07 (-0.14, -0.02)	0.26 (0.04, 0.53)
CAD-SVstat	CAD	SVstat	0.249123	8.82e-44	0.0441058	0.0733935	0.0255946	0.0534237	0.580301	FALSE	TRUE	FALSE	0.290239	0.000101876	0.22846	2.68668e-18	0.307659	1.15471e-25	0.256702	8.33051e-06	0.252971	1.46208e-15	Causal	0.03 (0.03, 0.04)	0 (-0.07, 0.14)	0.03 (0, 0.24)
CAD-MI	CAD	MI	0.463366	0	0.0970539	1.09e-11	-0.00853544	0.381207	-0.0879454	FALSE	TRUE	FALSE	0.408895	1.8123e-26	0.410903	4.45293e-98	0.419082	3.06825e-285	0.428391	5.15746e-16	0.414304	1.59546e-30	Causal	0.02 (0.02, 0.02)	0 (-0.03, 0.02)	0.03 (0, 0.24)
CAD-HDL	CAD	HDL	-0.28752	1.87e-13	0.0760623	0.00026691	0.115955	1.42e-07	1.52447	FALSE	TRUE	TRUE	0.029919	0.759913	-0.0208278	0.48299	-0.0689816	0.0901451	-0.00482122	0.945987	0.0283134	0.296046	Sharing	NA	-0.11 (-0.17, -0.08)	0.47 (0.29, 0.66)
CAD-LDL	CAD	LDL	-0.261462	3.27e-27	0.0623802	1.02e-07	0.104376	2.55e-26	1.67321	FALSE	TRUE	TRUE	0.021745	0.832937	-0.160986	2.82378e-10	-0.0761394	0.0773227	-0.174699	0.00199178	-0.228882	2.2272e-10	Sharing	NA	-0.06 (-0.16, 0.05)	0.16 (0, 0.46)
Asthma-BMI	Asthma	BMI	-0.113708	0.283024	0.0403651	0.0632634	0.0734165	0.0794257	1.81881	FALSE	FALSE	FALSE	-0.138449	0.0904473	-0.0161472	0.472952	-0.00974938	0.723836	-0.0293004	0.518728	-0.0212399	0.470418	Sharing	NA	0.06 (-1.16, 1.69)	0.03 (0, 0.22)
BWeight-BMI	BWeight	BMI	0.175407	0.000494302	-0.0745675	0.0429022	0.0450967	0.630536	-0.604778	FALSE	FALSE	FALSE	0.0249396	0.765536	0.0376329	0.0498895	0.0554062	0.0089443	0.044356	0.315685	0.0409325	0.190126	Sharing	NA	0.1 (-0.22, 0.44)	0.07 (0, 0.35)
DM-BMI	DM	BMI	-0.49435	0.00157445	0.00355965	0.637447	0.0639028	0.19293	17.952	FALSE	FALSE	FALSE	-0.341752	0.00437248	-0.220265	2.86415e-12	-0.0981199	0.036841	-0.218908	0.00336644	-0.223687	6.14398e-09	Sharing	NA	2.02 (1.3, 3.26)	0.43 (0.22, 0.65)
Edu-BMI	Edu	BMI	-0.276455	0.00188429	0.112384	0.00127926	0.117348	0.000345238	1.04417	FALSE	FALSE	FALSE	-0.560983	0.314765	-0.284774	1.4471e-10	-0.408291	2.75078e-16	-0.262999	0.00792122	-0.224214	0.0030672	Causal	-0.34 (-0.4, -0.28)	-0.01 (-0.67, 0.61)	0.03 (0, 0.25)
PSmoke-BMI	PSmoke	BMI	-0.198111	0.308968	-0.0582372	0.444236	0.0539033	0.338375	-0.925582	FALSE	FALSE	FALSE	0.0546127	0.728752	-0.00639885	0.794611	0.0145473	0.785896	0.0145428	0.834572	-0.00266856	0.925038	Sharing	NA	0.18 (0.1, 0.64)	0.27 (0.05, 0.53)
SBP-BMI	SBP	BMI	0.0168058	0.816084	-0.0868217	0.000912719	0.0804953	0.0591013	-0.927133	FALSE	FALSE	FALSE	-0.350591	0.000177653	-0.00221428	0.909061	0.0688385	0.00474148	-0.00750885	0.904869	-0.0562529	0.287889	Causal	0.16 (0.13, 0.19)	0.02 (-0.36, 0.54)	0.03 (0, 0.25)
SHeight-BMI	SHeight	BMI	-0.127783	1.4e-22	-0.124003	1.78e-05	0.032214	0.419956	-0.259785	FALSE	TRUE	FALSE	-0.0544817	0.00747733	-0.0898796	1.20946e-28	-0.0853588	9.01279e-23	-0.120788	3.65839e-05	-0.0957985	1.33551e-06	Causal	-0.13 (-0.14, -0.11)	0 (-0.23, 0.23)	0.03 (0, 0.24)
SVstat-BMI	SVstat	BMI	-0.587516	1.95e-06	0.0125965	0.331982	0.071823	0.108976	5.7018	TRUE	TRUE	FALSE	-0.164252	0.308112	-0.0739492	0.0747042	-0.156408	0.00549142	-0.0232314	0.713579	-0.0586345	0.269654	Sharing	NA	0.13 (-1.93, 2.99)	0.04 (0, 0.23)
MI-BMI	MI	BMI	-0.835478	2.3e-06	0.0119399	0.492154	0.054513	0.335035	4.56561	TRUE	TRUE	FALSE	-0.280646	0.580168	-0.054909	0.304519	-0.0687777	0.607151	-0.0361455	0.619113	-0.04995	0.364229	Sharing	NA	1.31 (-4.79, 8.57)	0.04 (0, 0.24)
Asthma-BWeight	Asthma	BWeight	-0.144665	0.239795	0.072871	8.79e-05	0.0822414	0.00580668	1.12859	FALSE	FALSE	FALSE	-0.104773	0.244589	0.02012	0.550042	0.0232618	0.444629	0.0311849	0.709969	0.0410833	0.581728	Sharing	NA	-0.1 (-1.39, 1.33)	0.03 (0, 0.23)
DM-BWeight	DM	BWeight	-0.554356	6.53e-06	0.104704	6.77e-08	0.148298	3.13e-07	1.41636	FALSE	TRUE	TRUE	0.241321	0.178007	0.0845744	0.0787625	-0.0729542	0.303253	-0.10904	0.362667	0.12522	0.0043951	Sharing	NA	-1.39 (-3.48, -0.15)	0.19 (0.01, 0.48)
Edu-BWeight	Edu	BWeight	0.09998	0.0817795	0.0756683	0.206805	0.061965	0.110069	0.818903	FALSE	FALSE	FALSE	-0.00132659	0.998139	0.0442304	0.365554	0.0703914	0.169224	0.0209372	0.816344	0.0167289	0.866633	Sharing	NA	0.1 (-0.54, 0.82)	0.03 (0, 0.23)
PSmoke-BWeight	PSmoke	BWeight	-0.116418	0.365713	-0.0963781	0.271901	0.0550488	0.166461	-0.571175	FALSE	FALSE	FALSE	-0.100264	0.214058	-0.0642222	0.0282625	-0.0649859	0.0124239	-0.0349137	0.552191	-0.0873898	0.0720642	Sharing	NA	0.04 (-0.65, 1.12)	0.03 (0, 0.23)
SBP-BWeight	SBP	BWeight	-0.256489	9.85e-08	0.13075	4.1e-09	0.108397	9.58e-07	0.829038	FALSE	TRUE	TRUE	-0.233731	0.0164531	-0.168689	4.61688e-13	-0.164646	1.20004e-11	-0.183658	0.0101204	-0.205193	0.000123267	Causal	-0.13 (-0.16, -0.1)	-0.01 (-0.45, 0.38)	0.03 (0, 0.25)
SHeight-BWeight	SHeight	BWeight	0.180572	1.93e-53	-0.157073	4.26e-11	0.0948188	9.39e-06	-0.603662	FALSE	TRUE	TRUE	0.138972	1.80803e-10	0.159675	4.68732e-51	0.18025	7.20535e-86	0.121239	0.00343499	0.121239	7.20797e-08	Causal	0.24 (0.22, 0.25)	0 (-0.18, 0.24)	0.03 (0, 0.25)
SVstat-BWeight	SVstat	BWeight	0.397631	0.0457697	0.0485338	0.0283984	0.0544363	0.136048	1.12162	TRUE	FALSE	FALSE	0.112962	0.502603	0.0407913	0.401596	0.000273499	0.996349	0.0761798	0.410979	0.0548711	0.360383	Sharing	NA	-0.61 (-3.32, 1.51)	0.04 (0, 0.24)
MI-BWeight	MI	BWeight	-0.544949	0.204794	0.0527145	0.0176545	0.0923316	0.0380476	1.75154	TRUE	FALSE	FALSE	0.189469	0.515549	0.0891596	0.233261	0.101876	0.178672	0.0527788	0.720475	0.0390914	0.728019	Sharing	NA	-2.03 (-8.92, 3.51)	0.06 (0, 0.28)
Asthma-DM	Asthma	DM	0.0564108	0.326666	0.0557641	0.00106706	0.0589525	0.0395062	1.05718	FALSE	FALSE	FALSE	-0.0383273	0.584863	0.0102197	0.66324	-0.0133293	0.569661	-0.0116327	0.812681	-0.0159062	0.665284	Sharing	NA	0.03 (-0.25, 0.4)	0.03 (0, 0.23)
Edu-DM	Edu	DM	-0.177768	0.000260891	0.099745	0.00932509	0.0639265	0.08318	0.640899	FALSE	TRUE	FALSE	-0.234963	0.512439	-0.0977337	0.00603956	-0.119938	0.000198296	-0.0438578	0.62306	-0.0332627	0.68882	Sharing	NA	-0.04 (-0.07, -0.02)	0.34 (0.14, 0.58)
PSmoke-DM	PSmoke	DM	0.181739	0.221833	-0.00634297	0.971439	0.00331119	0.963997	-0.522025	FALSE	FALSE	FALSE	0.0305924	0.61367	0.0317689	0.139365	0.0326594	0.0967467	0.0250078	0.472359	0.0318027	0.2571	Sharing	NA	0.05 (0.02, 0.09)	0.22 (0.04, 0.45)
SBP-DM	SBP	DM	0.143742	3.17e-07	-0.108767	1.54e-05	0.0687943	0.00139897	-0.632492	FALSE	TRUE	FALSE	-0.0096659	0.859303	0.065496	4.04327e-05	0.0697471	3.69049e-07	0.117665	0.0118277	0.081279	0.0297191	Causal	0.02 (0.01, 0.02)	0 (-0.08, 0.04)	0.03 (0, 0.24)
SHeight-DM	SHeight	DM	-0.0141206	0.297925	0.135607	3.3e-05	0.0624316	0.00805173	0.460388	FALSE	FALSE	FALSE	0.0145129	0.289235	-0.00849442	0.181666	-0.011027	0.0599684	0.00697206	0.725449	-0.00186646	0.896878	Sharing	NA	-0.01 (-0.03, -0.01)	0.21 (0.04, 0.43)
SVstat-DM	SVstat	DM	0.436492	5.59e-12	-0.0289747	0.544307	0.0403798	0.476084	-1.39362	TRUE	TRUE	FALSE	-0.14078	0.364895	0.0141033	0.698137	0.0367848	0.515176	0.0785263	0.30313	0.0012631	0.97399	Sharing	NA	0.21 (0.13, 0.31)	0.48 (0.26, 0.69)
MI-DM	MI	DM	0.337452	0.651942	0.0322643	0.661674	0.0243938	0.831322	0.75606	TRUE	FALSE	FALSE	0.24253	0.478031	0.127322	0.0271731	0.111944	0.211153	0.111451	0.221043	0.146768	0.100732	Sharing	NA	0.34 (-0.79, 1.35)	0.07 (0, 0.33)
Asthma-Edu	Asthma	Edu	-0.184157	1.21e-05	-0.0757571	1.38e-05	0.0254026	0.598562	-0.335317	FALSE	TRUE	FALSE	-0.168181	0.0221855	-0.0905627	0.00119147	-0.0646727	0.0083313	-0.0845585	0.15603	-0.0913793	0.0243012	Sharing	NA	-0.3 (-0.79, 0.19)	0.13 (0.01, 0.39)
PSmoke-Edu	PSmoke	Edu	-0.146516	0.240909	0.0449885	0.728598	0.0775271	0.187198	1.72326	FALSE	FALSE	FALSE	-0.0338475	0.750475	-0.036604	0.18361	-0.0248491	0.483366	-0.0704541	0.294423	-0.0584797	0.169844	Sharing	NA	-0.15 (-0.63, 0.34)	0.06 (0, 0.31)
SBP-Edu	SBP	Edu	-0.125438	0.0037644	0.0981975	0.00339318	0.102297	0.0120152	1.04175	FALSE	FALSE	FALSE	0.00369207	0.957505	-0.044386	0.0206803	-0.0560626	0.00124501	-0.0831676	0.168231	-0.0743069	0.175349	Causal	-0.06 (-0.08, -0.05)	0 (-0.3, 0.29)	0.03 (0, 0.25)
SHeight-Edu	SHeight	Edu	0.0714537	8.42e-09	-0.124128	0.0341869	0.0740749	0.426384	-0.596762	FALSE	TRUE	FALSE	0.0330606	0.0369177	0.0472776	3.18002e-08	0.0643163	2.27719e-21	0.0432238	0.113897	0.0432238	0.0512717	Causal	0.08 (0.07, 0.09)	0 (-0.17, 0.17)	0.03 (0, 0.24)
SVstat-Edu	SVstat	Edu	-0.304429	0.00487745	0.0450808	0.588597	0.0802905	0.167601	1.78104	TRUE	FALSE	FALSE	0.0561587	0.626129	0.0515186	0.213856	0.0257013	0.527143	0.0631159	0.398531	0.0631159	0.215559	Sharing	NA	-0.42 (-1.77, 0.83)	0.05 (0, 0.27)
MI-Edu	MI	Edu	0.0765225	0.766964	-0.0425988	0.0806582	0.0853306	0.0408534	-2.00312	TRUE	FALSE	FALSE	0.455036	0.0476177	0.0227433	0.7169	-0.0681077	0.341343	0.0292738	0.732405	0.0380217	0.578713	Sharing	NA	-1.48 (-6.56, 2.44)	0.05 (0, 0.27)
Asthma-PSmoke	Asthma	PSmoke	0.0589908	0.633768	0.0754119	9.31e-06	0.00156014	0.988962	0.0206882	FALSE	FALSE	FALSE	0.0902906	0.305307	0.0202695	0.631077	0.0188574	0.523092	0.0381188	0.658472	0.0292517	0.653711	Sharing	NA	-0.06 (-1.76, 2.13)	0.03 (0, 0.21)
SBP-PSmoke	SBP	PSmoke	0.118379	0.0138044	-0.0919503	0.0187311	0.0477091	0.722956	-0.518857	FALSE	FALSE	FALSE	0.0428481	0.64307	0.0583808	0.0501612	0.0681986	0.00318507	0.0854034	0.340711	0.111729	0.146839	Sharing	NA	0.2 (0.1, 0.4)	0.23 (0.08, 0.46)
SHeight-PSmoke	SHeight	PSmoke	-0.00249047	0.872853	-0.151068	0.00047341	0.0955317	0.323561	-0.632377	FALSE	FALSE	FALSE	0.0396236	0.0666203	0.0251362	0.049208	0.0121974	0.18592	0.0497227	0.183741	0.0355164	0.155472	Sharing	NA	-0.12 (-0.68, 0.19)	0.03 (0, 0.22)
SVstat-PSmoke	SVstat	PSmoke	0.437004	9.5e-05	-0.0531674	0.104526	0.107085	0.0242074	-2.01411	TRUE	TRUE	FALSE	-0.090796	0.50932	-0.00462364	0.938201	0.0143658	0.769137	0.0267328	0.780791	0.00064182	0.993636	Sharing	NA	1.42 (-0.34, 3.34)	0.09 (0.01, 0.28)
MI-PSmoke	MI	PSmoke	0.188785	0.575575	0.0190448	0.452468	0.086501	0.419563	4.54198	TRUE	FALSE	FALSE	-0.286967	0.402583	-0.0490847	0.647291	-0.0648087	0.475117	-0.0677818	0.676406	-0.0726376	0.590643	Sharing	NA	0.94 (-4.97, 8.41)	0.04 (0, 0.23)
Asthma-SBP	Asthma	SBP	-0.0510657	0.787535	0.0425947	0.238048	0.0907088	0.029988	2.12958	FALSE	FALSE	FALSE	-0.0987682	0.24281	0.0170424	0.469448	0.0357632	0.212595	0.0153483	0.720102	0.0197682	0.551731	Sharing	NA	-0.02 (-1.32, 1.61)	0.03 (0, 0.21)
SHeight-SBP	SHeight	SBP	-0.0758741	5.74e-05	0.143642	9.2e-11	0.114059	3.39e-08	0.794052	FALSE	TRUE	TRUE	-0.0444607	0.0201223	-0.0391901	8.75895e-07	-0.0652379	1.25168e-15	-0.01119	0.751022	-0.01119	0.594677	Causal	-0.08 (-0.09, -0.07)	0 (-0.21, 0.2)	0.03 (0, 0.25)
SVstat-SBP	SVstat	SBP	0.339789	0.000285545	-0.0394916	0.0783484	0.109794	3.1e-05	-2.78019	TRUE	TRUE	FALSE	0.0241864	0.840321	0.147163	4.11893e-05	0.144895	0.000768205	0.16872	0.0173686	0.152228	0.00153373	Sharing	NA	0.79 (0.43, 1.35)	0.36 (0.12, 0.59)
MI-SBP	MI	SBP	-0.395884	0.139123	-0.0273187	0.290105	0.0744436	0.0174002	-2.72501	TRUE	FALSE	FALSE	-0.4042	0.294839	0.173597	0.00472856	0.0501594	0.637935	0.157989	0.149247	0.132314	0.151774	Sharing	NA	2.39 (-2.73, 8.94)	0.07 (0, 0.33)
Asthma-SHeight	Asthma	SHeight	-0.200209	0.0228931	-0.0644132	0.000892811	0.119176	1.05e-05	-1.85017	FALSE	FALSE	FALSE	-0.0297286	0.791211	-0.00362086	0.888375	-0.0628675	0.0961785	-0.00706438	0.877029	-0.00706438	0.82371	Sharing	NA	-0.31 (-1.63, 0.63)	0.05 (0, 0.3)
SVstat-SHeight	SVstat	SHeight	-0.564099	0.000489374	-0.0484794	0.000436787	0.105949	0.000157435	-2.18544	TRUE	FALSE	FALSE	-0.317601	0.101422	-0.139551	0.00068614	-0.155221	0.0222122	-0.0822565	0.33388	-0.150063	0.0012658	Sharing	NA	-0.63 (-1.87, 0.1)	0.18 (0.01, 0.48)
MI-SHeight	MI	SHeight	0.934651	0	-0.0561223	5.1e-06	0.186096	4.8e-14	-3.3159	TRUE	TRUE	TRUE	0.468149	0.291013	-0.0518765	0.383934	-0.218801	0.089784	-0.00819949	0.896244	-0.0448926	0.418405	Sharing	NA	-1.32 (-7.39, 3.66)	0.05 (0, 0.29)
Asthma-SVstat	Asthma	SVstat	-0.109354	0.00180936	0.0768332	2.49e-08	0.07134	4.27e-06	0.928504	FALSE	FALSE	TRUE	-0.0509868	0.399817	-0.0133296	0.573132	-0.0196796	0.330649	0.0137175	0.782835	0.00650652	0.875614	Sharing	NA	-0.06 (-0.45, 0.44)	0.03 (0, 0.23)
MI-SVstat	MI	SVstat	0.308381	0.426324	0.0222453	0.190345	0.0520894	0.0656462	2.3416	TRUE	FALSE	FALSE	0.766471	0.0159836	0.561706	8.99276e-16	0.524737	1.10601e-12	0.608951	0.000446695	0.626159	3.39746e-05	Sharing	NA	1.14 (0.67, 1.93)	0.37 (0.15, 0.61)
Asthma-MI	Asthma	MI	-0.0640311	0.164317	0.0741995	0.000173753	0.0560349	0.026283	0.755193	FALSE	FALSE	FALSE	-0.0141281	0.817106	0.00618256	0.783689	0.0177114	0.386564	-0.0197907	0.657172	0.00434422	0.909669	Sharing	NA	0 (-0.24, 0.24)	0.03 (0, 0.21)
Asthma-HDL	Asthma	HDL	-0.276954	1.61e-05	-0.0717731	0.000121017	0.0912545	0.00127262	-1.27143	FALSE	TRUE	FALSE	-0.0253117	0.823435	0.0301888	0.325251	0.000283679	0.994051	0.0382251	0.559295	0.084088	0.079608	Sharing	NA	0.15 (-1.28, 1.35)	0.04 (0, 0.24)
BMI-HDL	BMI	HDL	-0.376041	3.54e-56	0.0646307	0.24018	0.00418147	0.85013	0.0646979	FALSE	TRUE	FALSE	-0.274505	1.49499e-07	-0.323419	1.81403e-96	-0.363032	3.16818e-111	-0.427468	1.12869e-09	-0.259376	3.1716e-16	Causal	-0.28 (-0.29, -0.26)	0 (-0.2, 0.22)	0.03 (0, 0.25)
BWeight-HDL	BWeight	HDL	-0.0136473	0.884667	-0.0909707	0.00653516	0.137009	7.08e-10	-1.50608	FALSE	FALSE	FALSE	-0.181529	0.165974	0.00469131	0.83864	0.00991303	0.766974	0.0399314	0.512796	0.0399314	0.325324	Sharing	NA	0.09 (-0.32, 0.61)	0.04 (0, 0.26)
DM-HDL	DM	HDL	-0.625216	9.17e-05	0.0661852	0.094655	0.11799	0.000295884	1.78272	FALSE	TRUE	FALSE	-0.17193	0.162574	-0.0891296	0.0124594	-0.131401	0.00590917	-0.033089	0.721564	-0.0816685	0.0353206	Sharing	NA	-1.92 (-2.4, -1.52)	0.64 (0.48, 0.78)
Edu-HDL	Edu	HDL	0.403652	5.25e-12	-0.112307	0.000290011	0.130378	2.09e-07	-1.16091	FALSE	TRUE	TRUE	0.848666	0.141655	0.277631	6.21465e-10	0.284804	4.06026e-08	0.288997	0.00358077	0.285352	0.00451958	Causal	0.22 (0.17, 0.27)	0 (-0.54, 0.54)	0.03 (0, 0.25)
PSmoke-HDL	PSmoke	HDL	-0.17433	0.376901	0.0435485	0.65616	0.13008	1.22e-06	2.98701	FALSE	FALSE	FALSE	-0.0267991	0.612171	-0.0493824	0.0258688	-0.0663658	0.00156892	-0.0532332	0.228244	-0.0517536	0.119102	Sharing	NA	-0.33 (-0.52, -0.09)	0.13 (0.03, 0.35)
SBP-HDL	SBP	HDL	-0.175101	2.48e-05	0.115384	2.01e-07	0.136747	1.62e-10	1.18515	FALSE	TRUE	TRUE	0.196164	0.0381681	0.00655322	0.734774	-0.0258153	0.281023	0.00455585	0.924339	0.0202833	0.510922	Sharing	NA	-0.1 (-0.31, 0.01)	0.17 (0.01, 0.46)
SHeight-HDL	SHeight	HDL	-0.0445299	0.110977	0.0958631	0.00960103	0.124736	3.36e-07	1.30119	FALSE	FALSE	FALSE	-0.0727095	0.000183547	-0.0309799	7.49611e-05	-0.0226399	0.00642449	-0.00566924	0.839771	-0.0426179	0.00288089	Sharing	NA	0.01 (-0.22, 0.24)	0.03 (0, 0.22)
SVstat-HDL	SVstat	HDL	0.359844	0.693204	-0.000954543	0.991146	0.122864	0.0021413	-128.715	TRUE	FALSE	FALSE	-0.844839	0.00850759	-0.0895376	0.141082	-0.314994	0.00606457	0.0879879	0.240558	0.0436615	0.493707	Sharing	NA	-2.32 (-3.17, -0.78)	0.19 (0.05, 0.44)
MI-HDL	MI	HDL	-0.359994	0.718686	-0.00555212	0.894934	0.122368	0.000128381	-22.0399	TRUE	FALSE	FALSE	0.679839	0.0900194	0.00299262	0.969708	0.0338881	0.767819	0.108961	0.486764	0.131863	0.240168	Sharing	NA	-3.55 (-16.07, 2.55)	0.05 (0, 0.27)
LDL-HDL	LDL	HDL	0.349848	8.85e-27	-0.0967259	3.79e-08	0.150268	2.41e-09	-1.55355	FALSE	TRUE	TRUE	-0.144537	0.00051573	-0.0299436	0.112723	-0.0207008	0.447924	-0.0445551	0.243497	-0.0705858	0.000125155	Sharing	NA	0.29 (0.04, 0.76)	0.1 (0.01, 0.3)
Asthma-LDL	Asthma	LDL	0.146686	0.041584	-0.0813797	1.94e-06	0.105069	5.24e-09	-1.29109	FALSE	FALSE	TRUE	0.0187395	0.781529	-0.00197999	0.936086	-0.0188228	0.407174	0.00120036	0.980029	0.00120036	0.971846	Sharing	NA	-0.25 (-1.28, 0.72)	0.05 (0, 0.3)
BMI-LDL	BMI	LDL	-0.0854441	9.89e-06	0.0666685	0.0109609	0.095261	6.51e-10	1.42887	FALSE	TRUE	FALSE	-0.176062	1.69609e-05	-0.0544841	4.73331e-05	-0.0500457	0.000110459	-0.0351242	0.431909	-0.0790587	0.0126241	Sharing	NA	-0.05 (-0.24, 0.13)	0.06 (0, 0.31)
BWeight-LDL	BWeight	LDL	-0.0888184	0.0980123	0.0583291	0.02744	0.101156	3.98e-13	1.73423	FALSE	FALSE	FALSE	-0.0249213	0.784857	-0.0344717	0.0672854	-0.0250392	0.279786	-0.0420889	0.330147	-0.0420889	0.204541	Sharing	NA	-0.08 (-0.36, 0.27)	0.07 (0, 0.33)
DM-LDL	DM	LDL	-0.215825	0.000625936	0.028119	0.244798	0.101348	5.53e-14	3.60423	FALSE	FALSE	FALSE	-0.193665	0.0361557	-0.175803	1.58345e-09	-0.139616	7.02799e-05	-0.149207	0.0329604	-0.176334	8.82048e-06	Sharing	NA	-1.02 (-1.39, -0.75)	0.56 (0.37, 0.74)
Edu-LDL	Edu	LDL	0.0156575	0.843228	-0.0633891	0.534201	0.0980107	7.93e-12	-1.54618	FALSE	FALSE	FALSE	-0.225652	0.485068	-0.00174689	0.958819	0.0280915	0.337139	-0.0266624	0.71058	-0.0366223	0.585286	Sharing	NA	0.04 (-0.54, 0.7)	0.03 (0, 0.22)
PSmoke-LDL	PSmoke	LDL	-0.179943	0.329109	0.0606385	0.502062	0.0979589	1.78e-05	1.61546	FALSE	FALSE	FALSE	0.0458265	0.787365	0.0213541	0.42182	0.0548095	0.334004	0.0124774	0.836739	0.00761322	0.797483	Sharing	NA	0.24 (0.13, 0.35)	0.13 (0.02, 0.31)
SBP-LDL	SBP	LDL	-0.171262	4.21e-09	0.110436	1.39e-07	0.0948757	4.89e-09	0.8591	FALSE	TRUE	TRUE	-0.262194	0.00129748	-0.104767	4.43471e-08	-0.129105	1.87989e-10	-0.139409	0.0568333	-0.0164591	0.765202	Sharing	NA	-0.12 (-0.21, -0.07)	0.34 (0.15, 0.57)
SHeight-LDL	SHeight	LDL	-0.0716406	4.26e-09	0.150173	1.88e-08	0.0839933	1.88e-07	0.55931	FALSE	TRUE	TRUE	-0.0333101	0.0296347	-0.0225366	0.00301594	-0.0297676	5.07076e-06	-0.00692519	0.776928	-0.0271947	0.159565	Causal	-0.04 (-0.05, -0.02)	0 (-0.23, 0.18)	0.03 (0, 0.24)
SVstat-LDL	SVstat	LDL	-0.0249482	0.899585	0.0211957	0.368765	0.102326	1.63e-12	4.82767	TRUE	FALSE	FALSE	-1.75312	0.425356	0.357778	0.00194898	0.219072	0.398672	0.995277	9.31949e-07	0.723342	5.86491e-05	Sharing	NA	9.8 (7.4, 12.51)	0.08 (0.04, 0.13)
MI-LDL	MI	LDL	-0.38034	0.089847	0.018705	0.529645	0.101337	6.72e-13	5.41765	TRUE	FALSE	FALSE	-0.930315	0.350251	-0.165901	0.082182	-0.0804962	0.752883	-0.0779981	0.606529	-0.157438	0.417861	Sharing	NA	-1.55 (-6.77, 5.21)	0.06 (0, 0.31)
Asthma-CAD	Asthma	CAD	-0.162075	0.000309078	0.0722266	1.75e-11	0.095637	1.45e-10	1.32412	FALSE	TRUE	TRUE	-0.00260349	0.977748	-0.00964679	0.686854	-0.00427355	0.890249	-0.0217424	0.636023	-0.0134247	0.683754	Sharing	NA	-0.27 (-5.46, 2.44)	0.02 (0, 0.21)
BMI-CAD	BMI	CAD	0.237333	2.37e-64	0.0824668	0.000298968	0.0357293	0.15472	0.433256	FALSE	TRUE	FALSE	0.145435	0.000121151	0.163009	1.20725e-30	0.180044	2.42445e-53	0.185504	7.69875e-05	0.145062	5.96847e-07	Causal	0.28 (0.25, 0.32)	-0.01 (-0.51, 0.44)	0.03 (0, 0.25)
BWeight-CAD	BWeight	CAD	-0.174455	2.05e-06	0.102742	1.73e-07	0.100476	8.6e-14	0.977946	FALSE	TRUE	TRUE	-0.0546145	0.572752	-0.0451249	0.0286235	-0.0978349	2.82879e-05	-0.0236233	0.613906	-0.0297651	0.395735	Causal	-0.21 (-0.28, -0.14)	-0.04 (-0.93, 0.67)	0.04 (0, 0.25)
DM-CAD	DM	CAD	0.42827	5.6e-19	-0.00812763	0.821157	0.0612125	0.153345	-7.5314	FALSE	TRUE	FALSE	0.11433	0.315174	0.148608	2.22918e-05	0.179647	4.15116e-05	0.0712261	0.342176	0.120769	0.000998575	Causal	1.95 (1.26, 2.64)	0.22 (-4.67, 6.35)	0.06 (0, 0.27)
Edu-CAD	Edu	CAD	-0.154844	0.00015843	0.0689015	0.187172	0.0873717	3.04e-05	1.26807	FALSE	TRUE	FALSE	-0.553096	0.0590207	-0.0758961	0.0291042	-0.0955582	0.00041045	-0.034377	0.660837	-0.0325784	0.644775	Sharing	NA	-0.55 (-0.93, -0.33)	0.37 (0.16, 0.6)
PSmoke-CAD	PSmoke	CAD	0.174145	0.0301818	0.0659342	0.265318	0.0703312	0.0181779	1.06669	FALSE	FALSE	FALSE	-0.117527	0.103729	-0.0225867	0.283187	-0.00696549	0.846257	0.0128239	0.801711	-0.0267958	0.293091	Sharing	NA	0.33 (-1.06, 1.84)	0.05 (0, 0.25)
SBP-CAD	SBP	CAD	0.280738	2.86e-46	-0.132741	4.91e-12	0.0898545	1.9e-10	-0.676915	FALSE	TRUE	TRUE	0.370464	0.000332066	0.239581	2.81939e-33	0.250003	9.77298e-24	0.239425	9.28993e-05	0.249104	3.16121e-06	Causal	0.45 (0.39, 0.51)	0 (-0.69, 0.7)	0.04 (0, 0.25)
SHeight-CAD	SHeight	CAD	-0.0802312	3.72e-20	-0.119587	4.6e-06	0.0616213	0.00185777	-0.515283	FALSE	TRUE	FALSE	-0.0277653	0.0937579	-0.0463185	8.40677e-10	-0.0482463	2.18188e-12	-0.0651796	0.00610944	-0.0568823	0.000275981	Causal	-0.15 (-0.18, -0.12)	0 (-0.45, 0.44)	0.03 (0, 0.25)
SVstat-CAD	SVstat	CAD	0.935473	0	0.0255946	0.0534237	0.0441058	0.0733935	1.72324	TRUE	TRUE	FALSE	0.80068	6.56227e-05	0.706096	2.22051e-42	0.744349	1.20024e-47	0.758156	1.15384e-06	0.743478	4.16976e-08	Causal	4.61 (3.74, 5.47)	0.01 (-5.35, 5.44)	0.06 (0, 0.27)
MI-CAD	MI	CAD	0.545706	0.07521	-0.00853544	0.381207	0.0970539	1.09e-11	-11.3707	TRUE	FALSE	FALSE	14.1199	0.492004	0.975605	6.08084e-10	0.983664	1.58009e-05	1.20626	0.0464878	0.516143	0.130546	Causal	18.34 (15.39, 21.31)	0.16 (-18.08, 19.06)	0.06 (0, 0.27)
HDL-CAD	HDL	CAD	-0.172892	7e-31	0.115955	1.42e-07	0.0760623	0.00026691	0.655964	FALSE	TRUE	TRUE	-0.0233128	0.215718	-0.0555651	6.05425e-09	-0.0777977	5.44621e-10	-0.0847975	0.073696	-0.0552162	2.09914e-06	Causal	-0.26 (-0.3, -0.21)	-0.04 (-0.82, 0.54)	0.04 (0, 0.25)
LDL-CAD	LDL	CAD	0.340212	1.17e-45	0.104376	2.55e-26	0.0623802	1.02e-07	0.597652	FALSE	TRUE	TRUE	0.238395	2.10259e-12	0.197007	9.99897e-38	0.201426	8.56189e-27	0.237363	7.26045e-11	0.207258	7.1196e-25	Causal	0.31 (0.24, 0.38)	-0.05 (-1.09, 0.65)	0.03 (0, 0.25)
