# Supplementary material for: Simultaneous estimation of bi-directional causal effects and heritable confounding from GWAS summary statistics
Source: Nat Commun. 2021 Dec 14;12:7274. doi: 10.1038/s41467-021-26970-w (PMC8671515; doi:10.1038/s41467-021-26970-w)
Supplement: Supplementary file 8 — Data 5 [file 41467_2021_26970_MOESM8_ESM.xlsx]

## Sheet: Supplementary Data 5
Pair	EXP	OUT	axy	axy_pval	Egger	Egger_pval	WMedian	WMedian_pval	IVW	IVW_pval	Mode	Mode_pval	WMode	WMode_pval	CAUSE_winning model	gamma	eta	q	LHC_sum	Egger_sum	WMedian_sum	IVW_sum	Mode_sum	WMode_sum	CAUSE_sum	tX	tX_JKpval	tY	tY_JKpval	sig_U	tY:tX	Qstat_pvalue	tstat_Egger	tstat_Egger_pval	tstat_WMedian	tstat_WMedian_pval	tstat_IVW	tstat_IVW_pval	tstat_Mode	tstat_Mode_pval	tstat_WMode	tstat_WMode_pval	same_est
BMI-Asthma	BMI	Asthma	0.12902	4.99e-14	0.0847707	0.00983786	0.0602976	9.21143e-06	0.0592889	1.00237e-08	0.0763862	0.0487527	0.0508481	0.0175434	Causal	0.02 (0.01, 0.02)	0 (-0.09, 0.07)	0.03 (0, 0.23)	+	0	+	+	0	0	+	0.0734165	0.0794257	0.0403651	0.0632634	FALSE	0.54981	0.920009	1.19474	0.232188	3.14244	0.00167549	3.48457	0.000492924	1.24207	0.214211	2.85114	0.00435623	5
BMI-DM	BMI	DM	0.295759	1.07e-99	0.27745	1.40881e-17	0.247383	1.85169e-81	0.244697	2.24914e-140	0.236332	1.42312e-08	0.257627	4.95869e-22	Causal	0.04 (0.03, 0.04)	0 (-0.05, 0.05)	0.03 (0, 0.23)	+	+	+	+	+	+	+	0.0639028	0.19293	0.00355965	0.637447	FALSE	0.0557041	0.886854	0.51754	0.604779	2.54192	0.0110245	3.00447	0.0026604	1.35212	0.176336	1.26574	0.205606	5
BMI-PSmoke	BMI	Psmoke	0.287918	1.45e-21	0.0231441	0.700228	0.193916	5.12312e-14	0.210226	1.73278e-27	0.203343	0.0281743	0.198553	0.0759887	Sharing	NA	0.21 (0.18, 0.25)	0.71 (0.59, 0.83)	+	0	+	+	0	0	0	0.0539033	0.338375	-0.0582372	0.444236	FALSE	-1.0804	0.0665174	3.93625	8.27636e-05	2.36897	0.0178379	2.16675	0.0302541	0.867972	0.38541	0.771076	0.440662	4
BMI-SBP	BMI	SBP	0.18782	5.55e-09	0.103932	0.0294921	0.149084	4.23361e-18	0.154678	1.11004e-24	0.211181	2.61171e-05	0.172128	8.3854e-08	Causal	0.13 (0.11, 0.14)	0 (-0.24, 0.23)	0.03 (0, 0.25)	+	0	+	+	+	+	+	0.0804953	0.0591013	-0.0868217	0.000912719	FALSE	-1.07859	0.592514	1.45644	0.14527	1.06077	0.288793	0.931671	0.351507	-0.391514	0.695418	0.344923	0.730152	5
BMI-SVstat	BMI	SVstat	0.167024	2.08e-91	0.121529	4.78059e-05	0.145853	1.06792e-30	0.157018	4.25574e-63	0.141569	0.000103655	0.141569	6.24051e-10	Causal	0.03 (0.03, 0.03)	0 (-0.09, 0.08)	0.03 (0, 0.25)	+	+	+	+	+	+	+	0.071823	0.108976	0.0125965	0.331982	FALSE	0.175383	0.778813	1.46744	0.142256	1.40147	0.161074	0.802248	0.422409	0.680817	0.495987	1.04626	0.295441	5
BMI-MI	BMI	MI	0.139606	1.67e-41	0.0656789	0.0177576	0.0919885	2.40823e-14	0.102686	9.16104e-32	0.0839907	0.0429837	0.0523756	0.13358	Causal	0.01 (0.01, 0.01)	0 (-0.08, 0.04)	0.02 (0, 0.24)	+	0	+	+	0	0	+	0.054513	0.335035	0.0119399	0.492154	FALSE	0.219029	0.475782	2.49977	0.0124275	2.99668	0.00272936	2.72416	0.00644656	1.30033	0.193488	2.39549	0.016598	5
BWeight-SHeight	BWeight	SHeight	0.474796	9.6e-18	0.0322948	0.867486	0.205176	3.87813e-11	0.295925	8.0101e-10	0.370511	3.54857e-05	0.139467	0.0691917	Causal	0.34 (0.29, 0.39)	0.01 (-0.43, 0.55)	0.03 (0, 0.25)	+	0	+	+	+	0	+	0.0948188	9.39e-06	-0.157073	4.26e-11	TRUE	-1.65656	0.115881	2.19811	0.0279412	4.2487	2.15018e-05	2.43809	0.0147653	0.990193	0.32208	3.5438	0.000394402	4
SHeight-BWeight	SHeight	BWeight	0.180572	1.93e-53	0.138972	1.80803e-10	0.159675	4.68732e-51	0.18025	7.20535e-86	0.121239	0.00343499	0.121239	7.20797e-08	Causal	0.24 (0.22, 0.25)	0 (-0.18, 0.24)	0.03 (0, 0.25)	+	+	+	+	0	+	+	-0.157073	4.26e-11	0.0948188	9.39e-06	TRUE	-0.603662	0.0542277	1.68076	0.0928097	1.32025	0.18675	0.0216337	0.98274	1.37774	0.168283	2.33737	0.0194198	5
DM-Asthma	DM	Asthma	0.19943	7.38e-06	-0.0265651	0.739456	-0.0258048	0.40203	0.0122358	0.689642	0.0254807	0.698926	-0.0120971	0.708723	Sharing	NA	0.14 (-0.72, 1.12)	0.03 (0, 0.21)	+	0	0	0	0	0	0	0.0589525	0.0395062	0.0557641	0.00106706	FALSE	0.945916	0.895081	2.47172	0.0134466	4.16265	3.1457e-05	3.46519	0.000529851	2.18813	0.0286603	3.84397	0.000121059	3
DM-PSmoke	DM	Psmoke	0.361495	0.000304504	-0.225894	0.031564	-0.0788195	0.146251	0.0266286	0.526554	-0.0521445	0.655627	-0.105256	0.133387	Sharing	NA	1.89 (0.43, 4.56)	0.12 (0.01, 0.36)	+	0	0	0	0	0	0	0.00331119	0.963997	-0.00634297	0.971439	FALSE	-1.91562	0.136084	4.04762	5.17402e-05	3.8674	0.000110003	3.08432	0.0020402	2.68737	0.0072017	3.81896	0.000134018	2
DM-SBP	DM	SBP	0.394844	1.7e-09	0.0835707	0.454031	0.114666	0.000718656	0.122983	0.00394011	0.180708	0.0431955	0.107095	0.00657474	Sharing	NA	0.97 (0.45, 1.89)	0.33 (0.06, 0.6)	+	0	0	0	0	0	0	0.0687943	0.00139897	-0.108767	1.54e-05	FALSE	-1.58105	0.953124	2.40476	0.016183	3.79688	0.000146531	3.47633	0.000508327	1.93201	0.0533581	3.76251	0.000168213	3
SBP-DM	SBP	DM	0.143742	3.17e-07	-0.0096659	0.859303	0.065496	4.04327e-05	0.0697471	3.69049e-07	0.117665	0.0118277	0.081279	0.0297191	Causal	0.02 (0.01, 0.02)	0 (-0.08, 0.04)	0.03 (0, 0.24)	+	0	+	+	0	0	+	-0.108767	1.54e-05	0.0687943	0.00139897	FALSE	-0.632492	0.505508	2.50056	0.0123997	2.42061	0.0154945	2.36547	0.0180074	0.478067	0.632602	1.33525	0.181793	5
DM-SVstat	DM	SVstat	0.314677	4.11e-12	0.278606	0.000948439	0.265512	2.37796e-16	0.252427	1.27818e-16	0.243318	2.46288e-05	0.258383	4.50574e-10	Causal	0.39 (0.33, 0.46)	0 (-0.67, 0.61)	0.03 (0, 0.25)	+	0	+	+	+	+	+	0.0403798	0.476084	-0.0289747	0.544307	FALSE	-0.717555	0.994771	0.376793	0.706328	0.881897	0.377832	1.13836	0.254968	0.972217	0.330942	0.915993	0.359671	5
SHeight-Edu	SHeight	Edu	0.0714537	8.42e-09	0.0330606	0.0369177	0.0472776	3.18002e-08	0.0643163	2.27719e-21	0.0432238	0.113897	0.0432238	0.0512717	Causal	0.08 (0.07, 0.09)	0 (-0.17, 0.17)	0.03 (0, 0.24)	+	0	+	+	0	0	+	-0.124128	0.0341869	0.0740749	0.426384	FALSE	-0.596762	0.280126	1.90796	0.0563966	1.60478	0.108542	0.504929	0.613609	0.940256	0.347086	1.11101	0.266565	5
PSmoke-MI	Psmoke	MI	0.163896	0.000145195	0.00441761	0.927439	0.0148624	0.471396	0.019277	0.325559	-0.00263585	0.941605	0.0156733	0.555534	Sharing	NA	0.01 (-0.05, 0.07)	0.05 (0, 0.27)	+	0	0	0	0	0	0	0.086501	0.419563	0.0190448	0.452468	FALSE	0.220168	0.987746	2.45666	0.0140236	3.11644	0.00183051	3.05185	0.00227439	2.96442	0.00303249	2.92494	0.00344519	5
SBP-SVstat	SBP	SVstat	0.208891	4.84e-26	0.214272	1.64094e-05	0.187025	8.75018e-34	0.185348	1.45852e-52	0.225141	3.84545e-05	0.221917	2.22919e-06	Causal	0.04 (0.04, 0.05)	0 (-0.1, 0.1)	0.03 (0, 0.24)	+	+	+	+	+	+	+	0.109794	3.1e-05	-0.0394916	0.0783484	FALSE	-0.359688	0.862603	-0.100524	0.919929	0.871175	0.383658	1.01381	0.310673	-0.279383	0.779951	-0.255876	0.798046	5
SBP-MI	SBP	MI	0.156	1.94e-16	0.152549	0.0197318	0.0588449	0.000681599	0.0714749	1.18775e-05	0.0154234	0.770826	0.0248498	0.525853	Sharing	NA	0.02 (0.01, 0.03)	0.36 (0.21, 0.5)	+	0	0	+	0	0	0	0.0744436	0.0174002	-0.0273187	0.290105	FALSE	-0.366971	0.412125	0.0506539	0.959601	3.78244	0.000155298	3.37835	0.000729212	2.49951	0.0124366	3.01336	0.00258375	4
HDL-BWeight	HDL	BWeight	0.206753	5.77e-09	-0.0192624	0.356187	0.0125494	0.300668	0.0213753	0.0846547	-0.00213287	0.942722	0.0068042	0.52535	Sharing	NA	0.07 (-0.17, 0.48)	0.04 (0, 0.26)	+	0	0	0	0	0	0	0.137009	7.08e-10	-0.0909707	0.00653516	FALSE	-0.663977	0.542054	5.48745	4.07767e-08	5.1763	2.26325e-07	4.92941	8.24767e-07	4.51356	6.37481e-06	5.39155	6.98544e-08	0
HDL-Edu	HDL	Edu	0.0974514	5.32e-05	-0.0152139	0.347405	0.0075586	0.559575	0.0296535	0.00229309	-0.00429085	0.866627	-0.000127269	0.989982	Sharing	NA	0.07 (0.05, 0.12)	0.47 (0.27, 0.67)	+	0	0	0	0	0	0	0.130378	2.09e-07	-0.112307	0.000290011	TRUE	-0.861392	0.0976558	3.87881	0.00010497	3.28384	0.00102405	2.60742	0.0091227	2.89595	0.00378014	3.73026	0.000191283	3
Edu-HDL	Edu	HDL	0.403652	5.25e-12	0.848666	0.141655	0.277631	6.21465e-10	0.284804	4.06026e-08	0.288997	0.00358077	0.285352	0.00451958	Causal	0.22 (0.17, 0.27)	0 (-0.54, 0.54)	0.03 (0, 0.25)	+	0	+	+	0	0	+	-0.112307	0.000290011	0.130378	2.09e-07	TRUE	-1.16091	0.912962	-0.766715	0.443251	1.70882	0.0874839	1.51963	0.128605	0.995424	0.31953	1.01728	0.309018	5
HDL-LDL	HDL	LDL	0.155771	3.1e-11	-0.0184983	0.571873	0.014338	0.383872	0.030752	0.112478	0.132393	0.0515247	-0.0839424	1.22689e-07	Sharing	NA	0.15 (0.07, 0.28)	0.19 (0.06, 0.4)	+	0	0	0	0	-	0	0.150268	2.41e-09	-0.0967259	3.79e-08	TRUE	-0.643687	1.65051e-06	4.32859	1.50064e-05	4.93552	7.99373e-07	4.10955	3.96432e-05	0.32503	0.745158	8.46505	2.56041e-17	1
LDL-HDL	LDL	HDL	0.349848	8.85e-27	-0.144537	0.00051573	-0.0299436	0.112723	-0.0207008	0.447924	-0.0445551	0.243497	-0.0705858	0.000125155	Sharing	NA	0.29 (0.04, 0.76)	0.1 (0.01, 0.3)	+	0	0	0	0	-	0	-0.0967259	3.79e-08	0.150268	2.41e-09	TRUE	-1.55355	0.0695597	9.34465	9.21899e-21	10.0684	7.61717e-24	8.70844	3.08085e-18	7.84755	4.24245e-15	11.2162	3.394e-29	0
LDL-Asthma	LDL	Asthma	0.140977	1.42e-06	0.0169754	0.219527	0.00761929	0.479391	0.0113096	0.187154	-0.00988344	0.658518	0.00238641	0.803227	Sharing	NA	0.02 (-0.08, 0.11)	0.07 (0, 0.24)	+	0	0	0	0	0	0	0.105069	5.24e-09	-0.0813797	1.94e-06	TRUE	-0.774539	0.817207	3.83436	0.000125893	4.28022	1.86707e-05	4.25607	2.08053e-05	4.09865	4.15574e-05	4.50498	6.63805e-06	0
LDL-BMI	LDL	BMI	0.252643	1.04e-08	-0.0571149	0.0106086	-0.0483082	0.000166105	-0.0406488	0.00313583	-0.0329252	0.210172	-0.0466209	9.29866e-07	Sharing	NA	-0.05 (-0.43, 0.35)	0.04 (0, 0.28)	+	0	-	0	0	-	0	0.095261	6.51e-10	0.0666685	0.0109609	FALSE	0.699851	0.953511	6.26106	3.82365e-10	6.54762	5.84628e-11	6.3439	2.24027e-10	5.55949	2.70557e-08	6.62845	3.39219e-11	0
LDL-BWeight	LDL	BWeight	0.241848	5.4e-12	-0.0263554	0.291107	-0.030986	0.0533882	-0.00164483	0.915884	-0.0144864	0.693342	-0.0101508	0.462438	Sharing	NA	0 (-0.45, 0.61)	0.02 (0, 0.21)	+	0	0	0	0	0	0	0.101156	3.98e-13	0.0583291	0.02744	FALSE	0.576624	0.724909	6.22939	4.68246e-10	7.07353	1.51041e-12	6.3444	2.233e-10	5.04651	4.49946e-07	6.68439	2.31887e-11	0
LDL-DM	LDL	DM	0.156252	2.37e-09	-0.0274331	0.122991	-0.0383245	0.000480594	-0.0330788	0.00265349	-0.00843379	0.755866	-0.0293514	0.00190744	Sharing	NA	-0.02 (-0.03, -0.01)	0.46 (0.27, 0.65)	+	0	0	0	0	0	0	0.101348	5.53e-14	0.028119	0.244798	FALSE	0.277452	0.872463	5.80474	6.44675e-09	6.8559	7.08627e-12	6.66835	2.587e-11	4.36911	1.24757e-05	6.66974	2.56249e-11	0
LDL-SVstat	LDL	SVstat	0.35373	1.47e-46	0.268353	8.53369e-23	0.261957	8.67343e-71	0.245257	1.36997e-68	0.284959	3.41462e-14	0.258359	2.11282e-27	Sharing	NA	0.06 (0.05, 0.07)	0.65 (0.51, 0.78)	+	+	+	+	+	+	0	0.102326	1.63e-12	0.0211957	0.368765	FALSE	0.207139	0.81863	2.3193	0.0203789	3.19247	0.00141062	3.82109	0.000132863	1.52929	0.126192	2.7798	0.00543917	4
LDL-MI	LDL	MI	0.172462	5.26e-14	0.108216	1.88427e-06	0.0762133	5.84671e-11	0.0853984	3.29112e-10	0.0844372	0.000708382	0.0844372	1.00406e-15	Sharing	NA	0.01 (0.01, 0.02)	0.36 (0.16, 0.58)	+	+	+	+	0	+	0	0.101337	6.72e-13	0.018705	0.529645	FALSE	0.184582	0.809293	1.99134	0.0464432	3.74449	0.000180762	3.26773	0.00108413	2.59916	0.00934535	3.49073	0.000481702	4
BMI-CAD	BMI	CAD	0.237333	2.37e-64	0.145435	0.000121151	0.163009	1.20725e-30	0.180044	2.42445e-53	0.185504	7.69875e-05	0.145062	5.96847e-07	Causal	0.28 (0.25, 0.32)	-0.01 (-0.51, 0.44)	0.03 (0, 0.25)	+	+	+	+	+	+	+	0.0824668	0.000298968	0.0357293	0.15472	FALSE	0.433256	0.690562	2.27766	0.0227466	3.73028	0.00019127	3.13722	0.00170559	1.05843	0.289859	2.86025	0.00423302	4
CAD-DM	CAD	DM	0.192014	5.92e-13	0.008322	0.875493	0.0636279	0.00189857	0.0659235	0.00245543	0.092729	0.0745026	0.0709896	0.00574737	Causal	0.01 (0.01, 0.01)	0 (-0.06, 0.17)	0.02 (0, 0.24)	+	0	0	0	0	0	+	0.0612125	0.153345	-0.00812763	0.821157	FALSE	-0.132777	0.829626	3.09097	0.00199504	3.8184	0.000134321	3.66365	0.000248651	1.69923	0.089275	3.26803	0.00108301	3
DM-CAD	DM	CAD	0.42827	5.6e-19	0.11433	0.315174	0.148608	2.22918e-05	0.179647	4.15116e-05	0.0712261	0.342176	0.120769	0.000998575	Causal	1.95 (1.26, 2.64)	0.22 (-4.67, 6.35)	0.06 (0, 0.27)	+	0	+	+	0	0	+	-0.00812763	0.821157	0.0612125	0.153345	FALSE	-7.5314	0.727483	2.54037	0.0110735	4.69785	2.62913e-06	3.81973	0.000133597	4.00732	6.1411e-05	5.08114	3.75172e-07	1
CAD-PSmoke	CAD	Psmoke	0.287135	3.81e-09	-0.14169	0.0852219	0.005263	0.906106	-0.00747862	0.824824	-0.0471141	0.598801	-0.0165479	0.710948	Sharing	NA	0.17 (0.03, 0.38)	0.08 (0.01, 0.27)	+	0	0	0	0	0	0	0.0703312	0.0181779	0.0659342	0.265318	FALSE	0.937481	0.603445	4.48259	7.37433e-06	4.26606	1.98953e-05	4.96833	6.75335e-07	3.27857	0.00104336	4.59458	4.3363e-06	1
CAD-SBP	CAD	SBP	0.334333	1.68e-12	-0.0691399	0.454404	0.0642255	0.0149081	0.196941	7.24305e-07	0.0776753	0.114385	0.046393	0.0534394	Sharing	NA	0.12 (0.09, 0.15)	0.62 (0.45, 0.78)	+	0	0	+	0	0	0	0.0898545	1.9e-10	-0.132741	4.91e-12	TRUE	-1.47729	0.00935925	3.8851	0.00010229	4.98213	6.28881e-07	2.222	0.0262834	3.75818	0.000171156	5.42185	5.8984e-08	1
SBP-CAD	SBP	CAD	0.280738	2.86e-46	0.370464	0.000332066	0.239581	2.81939e-33	0.250003	9.77298e-24	0.239425	9.28993e-05	0.249104	3.16121e-06	Causal	0.45 (0.39, 0.51)	0 (-0.69, 0.7)	0.04 (0, 0.25)	+	0	+	+	+	+	+	-0.132741	4.91e-12	0.0898545	1.9e-10	TRUE	-0.676915	0.809159	-0.853888	0.393167	1.47013	0.141527	0.969045	0.332523	0.642153	0.520774	0.555426	0.578603	5
CAD-SVstat	CAD	SVstat	0.249123	8.82e-44	0.290239	0.000101876	0.22846	2.68668e-18	0.307659	1.15471e-25	0.256702	8.33051e-06	0.252971	1.46208e-15	Causal	0.03 (0.03, 0.04)	0 (-0.07, 0.14)	0.03 (0, 0.24)	+	+	+	+	+	+	+	0.0441058	0.0733935	0.0255946	0.0534237	FALSE	0.580301	0.368441	-0.535272	0.592462	0.650789	0.515183	-1.7002	0.0890931	-0.125626	0.900028	-0.105641	0.915867	5
CAD-MI	CAD	MI	0.463366	0	0.408895	1.8123e-26	0.410903	4.45293e-98	0.419082	3.06825e-285	0.428391	5.15746e-16	0.414304	1.59546e-30	Causal	0.02 (0.02, 0.02)	0 (-0.03, 0.02)	0.03 (0, 0.24)	+	+	+	+	+	+	+	0.0970539	1.09e-11	-0.00853544	0.381207	FALSE	-0.0879454	0.994145	1.41826	0.156116	2.68354	0.00728462	3.81378	0.000136859	0.66193	0.508016	1.3599	0.173862	4
LDL-CAD	LDL	CAD	0.340212	1.17e-45	0.238395	2.10259e-12	0.197007	9.99897e-38	0.201426	8.56189e-27	0.237363	7.26045e-11	0.207258	7.1196e-25	Causal	0.31 (0.24, 0.38)	-0.05 (-1.09, 0.65)	0.03 (0, 0.25)	+	+	+	+	+	+	+	0.104376	2.55e-26	0.0623802	1.02e-07	TRUE	0.597652	0.725032	2.45062	0.0142609	5.02899	4.9308e-07	4.5541	5.26099e-06	2.35784	0.0183819	4.24623	2.17396e-05	2
BMI-Edu	BMI	Edu	-0.22411	3.74e-14	-0.0366407	0.441587	-0.149759	3.78552e-18	-0.189155	6.15289e-35	-0.259642	0.000472028	-0.0504102	0.172995	Causal	-0.12 (-0.14, -0.11)	0 (-0.21, 0.21)	0.03 (0, 0.24)	-	0	-	-	0	0	-	0.117348	0.000345238	0.112384	0.00127926	FALSE	0.957701	0.0002928	-3.34355	0.000827143	-2.17011	0.0299982	-1.04833	0.294485	0.44443	0.656732	-3.6659	0.000246467	4
SHeight-BMI	SHeight	BMI	-0.127783	1.4e-22	-0.0544817	0.00747733	-0.0898796	1.20946e-28	-0.0853588	9.01279e-23	-0.120788	3.65839e-05	-0.0957985	1.33551e-06	Causal	-0.13 (-0.14, -0.11)	0 (-0.23, 0.23)	0.03 (0, 0.24)	-	0	-	-	-	-	-	-0.124003	1.78e-05	0.032214	0.419956	FALSE	-0.259785	0.374416	-3.02893	0.0024542	-2.46568	0.0136754	-2.7032	0.00686751	-0.218286	0.827206	-1.34744	0.177839	5
BWeight-Asthma	BWeight	Asthma	-0.156091	2.32e-07	0.124885	0.0872119	0.0473076	0.0131861	0.0197128	0.288675	0.0826607	0.18387	0.11649	0.0318526	Sharing	NA	-0.02 (-0.15, 0.11)	0.04 (0, 0.28)	-	0	0	0	0	0	0	0.0822414	0.00580668	0.072871	8.79e-05	FALSE	0.886062	0.275657	-3.55614	0.000376337	-5.69584	1.22768e-08	-4.96035	7.03649e-07	-3.45333	0.000553711	-4.38916	1.13789e-05	2
DM-BWeight	DM	BWeight	-0.554356	6.53e-06	0.241321	0.178007	0.0845744	0.0787625	-0.0729542	0.303253	-0.10904	0.362667	0.12522	0.0043951	Sharing	NA	-1.39 (-3.48, -0.15)	0.19 (0.01, 0.48)	-	0	0	0	0	0	0	0.104704	6.77e-08	0.148298	3.13e-07	TRUE	1.41636	0.0639915	-3.66166	0.00025059	-4.83905	1.3046e-06	-3.39211	0.000693571	-2.59416	0.0094823	-5.20421	1.94826e-07	2
SBP-BWeight	SBP	BWeight	-0.256489	9.85e-08	-0.233731	0.0164531	-0.168689	4.61688e-13	-0.164646	1.20004e-11	-0.183658	0.0101204	-0.205193	0.000123267	Causal	-0.13 (-0.16, -0.1)	-0.01 (-0.45, 0.38)	0.03 (0, 0.25)	-	0	-	-	0	-	-	0.13075	4.1e-09	0.108397	9.58e-07	TRUE	0.829038	0.920969	-0.209408	0.83413	-1.64188	0.100615	-1.70377	0.0884241	-0.845718	0.39771	-0.71325	0.475691	5
BWeight-SVstat	BWeight	SVstat	-0.192561	3.63e-15	-0.0663168	0.320542	-0.0380374	0.0579007	-0.0533854	0.00154808	-0.13086	0.0451783	-0.0396126	0.491855	Sharing	NA	-0.03 (-0.05, -0.02)	0.42 (0.21, 0.65)	-	0	0	0	0	0	0	0.0544363	0.136048	0.0485338	0.0283984	FALSE	0.891571	0.73214	-1.77543	0.0758275	-4.88304	1.04461e-06	-4.68223	2.83768e-06	-0.884387	0.376487	-2.44278	0.0145745	3
Edu-DM	Edu	DM	-0.177768	0.000260891	-0.234963	0.512439	-0.0977337	0.00603956	-0.119938	0.000198296	-0.0438578	0.62306	-0.0332627	0.68882	Sharing	NA	-0.04 (-0.07, -0.02)	0.34 (0.14, 0.58)	-	0	0	-	0	0	0	0.099745	0.00932509	0.0639265	0.08318	FALSE	0.640899	0.814487	0.158003	0.874454	-1.32703	0.184498	-0.990444	0.321957	-1.3174	0.187704	-1.50091	0.133379	5
DM-SHeight	DM	SHeight	-0.682346	1.72e-11	0.121776	0.418429	0.0139023	0.641637	-0.0156334	0.789917	-0.0760963	0.232084	0.0135272	0.681345	Sharing	NA	-0.69 (-3.02, 1.07)	0.06 (0, 0.34)	-	0	0	0	0	0	0	0.0624316	0.00805173	0.135607	3.3e-05	FALSE	2.17208	0.644642	-4.43086	9.38576e-06	-6.58539	4.53694e-11	-5.69008	1.26983e-08	-5.06252	4.13761e-07	-6.52576	6.76561e-11	0
Asthma-Edu	Asthma	Edu	-0.184157	1.21e-05	-0.168181	0.0221855	-0.0905627	0.00119147	-0.0646727	0.0083313	-0.0845585	0.15603	-0.0913793	0.0243012	Sharing	NA	-0.3 (-0.79, 0.19)	0.13 (0.01, 0.39)	-	0	0	0	0	0	0	-0.0757571	1.38e-05	0.0254026	0.598562	FALSE	-0.335317	0.732546	-0.188573	0.850428	-1.8527	0.0639247	-2.45329	0.0141558	-1.36495	0.172269	-1.58712	0.112486	5
Edu-PSmoke	Edu	Psmoke	-0.334836	1.75e-07	0.136691	0.839035	-0.13161	0.0790283	-0.149366	0.0139089	-0.0806605	0.609254	-0.0617516	0.699793	Sharing	NA	-0.45 (-0.72, -0.28)	0.33 (0.17, 0.54)	-	0	0	0	0	0	0	0.0775271	0.187198	0.0449885	0.728598	FALSE	0.580294	0.969654	-0.697551	0.485458	-2.06098	0.0393046	-2.10058	0.0356778	-1.4923	0.135622	-1.58315	0.113387	5
SBP-SHeight	SBP	SHeight	-0.3657	4.81e-08	-0.106705	0.428669	-0.08536	4.70661e-05	-0.0967225	0.00442264	-0.128327	0.0201021	-0.0957151	0.0245428	Causal	-0.12 (-0.15, -0.1)	0 (-0.37, 0.34)	0.03 (0, 0.25)	-	0	-	0	0	0	-	0.114059	3.39e-08	0.143642	9.2e-11	TRUE	1.25936	0.966496	-1.72034	0.0853699	-3.99308	6.52198e-05	-3.5804	0.000343065	-2.73423	0.00625271	-3.40121	0.000670887	4
SHeight-SBP	SHeight	SBP	-0.0758741	5.74e-05	-0.0444607	0.0201223	-0.0391901	8.75895e-07	-0.0652379	1.25168e-15	-0.01119	0.751022	-0.01119	0.594677	Causal	-0.08 (-0.09, -0.07)	0 (-0.21, 0.2)	0.03 (0, 0.25)	-	0	-	-	0	0	-	0.143642	9.2e-11	0.114059	3.39e-08	TRUE	0.794052	0.0425586	-1.16938	0.242251	-1.79177	0.0731692	-0.517656	0.604698	-1.61738	0.105795	-2.28984	0.0220305	5
SHeight-SVstat	SHeight	SVstat	-0.0465014	4.76e-09	-0.0112517	0.313731	-0.022274	0.000766902	-0.0328198	6.77855e-12	-0.0465164	0.0214098	-0.0119417	0.343389	Causal	-0.01 (-0.02, -0.01)	0 (-0.09, 0.08)	0.03 (0, 0.2)	-	0	0	-	0	0	-	0.105949	0.000157435	-0.0484794	0.000436787	FALSE	-0.457573	0.175876	-2.57214	0.0101071	-2.34326	0.0191163	-1.4758	0.139997	0.000692667	0.999447	-2.31991	0.0203458	5
SHeight-MI	SHeight	MI	-0.046771	6.96e-11	-0.0174192	0.0936546	-0.01935	0.00306575	-0.0235952	1.00713e-07	-0.0195883	0.268426	-0.0146922	0.220829	Sharing	NA	-0.01 (-0.02, -0.01)	0.39 (0.24, 0.55)	-	0	0	-	0	0	0	0.186096	4.8e-14	-0.0561223	5.1e-06	TRUE	-0.301578	0.937546	-2.32481	0.020082	-2.82618	0.00471071	-2.74919	0.0059743	-1.42335	0.154633	-2.29463	0.0217543	5
Asthma-HDL	Asthma	HDL	-0.276954	1.61e-05	-0.0253117	0.823435	0.0301888	0.325251	0.000283679	0.994051	0.0382251	0.559295	0.084088	0.079608	Sharing	NA	0.15 (-1.28, 1.35)	0.04 (0, 0.24)	-	0	0	0	0	0	0	-0.0717731	0.000121017	0.0912545	0.00127262	FALSE	-1.27143	0.710998	-1.93048	0.053548	-4.31568	1.59113e-05	-3.71441	0.000203676	-3.43702	0.000588148	-4.50448	6.65345e-06	2
BMI-HDL	BMI	HDL	-0.376041	3.54e-56	-0.274505	1.49499e-07	-0.323419	1.81403e-96	-0.363032	3.16818e-111	-0.427468	1.12869e-09	-0.259376	3.1716e-16	Causal	-0.28 (-0.29, -0.26)	0 (-0.2, 0.22)	0.03 (0, 0.25)	-	-	-	-	-	-	-	0.0646307	0.24018	0.00418147	0.85013	FALSE	0.0646979	0.0155465	-1.76814	0.0770374	-1.85143	0.0641072	-0.451694	0.65149	0.693831	0.487788	-2.93896	0.00329312	5
HDL-DM	HDL	DM	-0.131545	0.000203703	0.00894146	0.560027	-0.0311565	0.000491238	-0.0688548	1.51019e-12	-0.0249212	0.233048	-0.0249212	0.00123396	Sharing	NA	-0.03 (-0.04, -0.02)	0.66 (0.52, 0.79)	-	0	0	-	0	0	0	0.11799	0.000295884	0.0661852	0.094655	FALSE	0.560941	0.000173181	-3.63997	0.000272667	-2.74843	0.00598817	-1.70686	0.087849	-2.59293	0.00951626	-2.94172	0.00326391	4
DM-HDL	DM	HDL	-0.625216	9.17e-05	-0.17193	0.162574	-0.0891296	0.0124594	-0.131401	0.00590917	-0.033089	0.721564	-0.0816685	0.0353206	Sharing	NA	-1.92 (-2.4, -1.52)	0.64 (0.48, 0.78)	-	0	0	0	0	0	0	0.0661852	0.094655	0.11799	0.000295884	FALSE	1.78272	0.815675	-2.24668	0.0246602	-3.27343	0.00106252	-2.96029	0.00307353	-3.20329	0.00135865	-3.30463	0.000951014	5
HDL-PSmoke	HDL	Psmoke	-0.123614	0.000150071	-0.00256847	0.90336	-0.0178924	0.345893	-0.0279567	0.0248785	-0.0224298	0.584752	-0.0224298	0.202949	Sharing	NA	-0.13 (-0.27, -0.07)	0.27 (0.1, 0.48)	-	0	0	0	0	0	0	0.13008	1.22e-06	0.0435485	0.65616	FALSE	0.334783	0.893419	-3.11424	0.00184417	-2.80202	0.00507835	-2.74026	0.00613901	-1.9302	0.0535825	-2.73011	0.00633138	5
HDL-SBP	HDL	SBP	-0.134227	5.38e-05	0.00593008	0.755713	-0.01717	0.0818686	-0.0321285	0.0045447	-0.0219669	0.23384	-0.0113711	0.146057	Sharing	NA	-0.06 (-0.19, -0.02)	0.22 (0.02, 0.48)	-	0	0	0	0	0	0	0.136747	1.62e-10	0.115384	2.01e-07	TRUE	0.843777	0.431993	-3.65806	0.000254136	-3.37622	0.000734893	-2.90775	0.00364043	-2.95303	0.00314672	-3.59804	0.000320623	4
SBP-HDL	SBP	HDL	-0.175101	2.48e-05	0.196164	0.0381681	0.00655322	0.734774	-0.0258153	0.281023	0.00455585	0.924339	0.0202833	0.510922	Sharing	NA	-0.1 (-0.31, 0.01)	0.17 (0.01, 0.46)	-	0	0	0	0	0	0	0.115384	2.01e-07	0.136747	1.62e-10	TRUE	1.18515	0.201885	-3.59276	0.000327189	-3.96533	7.32959e-05	-3.11424	0.00184417	-2.83153	0.00463259	-3.77672	0.000158908	3
HDL-SVstat	HDL	SVstat	-0.139613	1.78e-06	-0.0289455	0.164019	-0.0432366	0.000404458	-0.0629001	3.00339e-07	-0.0715063	0.0704294	-0.0354946	0.0393245	Sharing	NA	-0.04 (-0.05, -0.03)	0.61 (0.47, 0.75)	-	0	0	-	0	0	0	0.122864	0.0021413	-0.000954543	0.991146	FALSE	-0.0077691	0.501997	-3.08509	0.00203492	-3.04221	0.00234845	-2.41993	0.0155235	-1.3855	0.1659	-3.06915	0.00214669	5
HDL-MI	HDL	MI	-0.0932885	8.56e-08	-0.0106232	0.394243	-0.0219236	0.0244212	-0.0455025	1.26238e-09	-0.00300044	0.905237	-0.0228333	0.0471775	Sharing	NA	-0.02 (-0.02, -0.01)	0.49 (0.37, 0.54)	-	0	0	-	0	0	0	0.122368	0.000128381	-0.00555212	0.894934	FALSE	-0.0453723	0.0637388	-3.85858	0.000114049	-3.5754	0.000349691	-2.51977	0.0117432	-2.94689	0.00320985	-3.37477	0.000738782	4
BMI-LDL	BMI	LDL	-0.0854441	9.89e-06	-0.176062	1.69609e-05	-0.0544841	4.73331e-05	-0.0500457	0.000110459	-0.0351242	0.431909	-0.0790587	0.0126241	Sharing	NA	-0.05 (-0.24, 0.13)	0.06 (0, 0.31)	-	-	-	-	0	0	0	0.0666685	0.0109609	0.095261	6.51e-10	FALSE	1.42887	0.0506162	2.00189	0.0452965	-1.31642	0.188034	-1.52146	0.128145	-1.03339	0.301421	-0.171985	0.863449	5
LDL-SBP	LDL	SBP	-0.159508	1.24e-05	0.0278503	0.222292	0.0275643	0.0117911	0.00950195	0.503019	0.000708411	0.975085	0.0227395	0.0124417	Sharing	NA	0.03 (-0.67, 0.37)	0.03 (0, 0.25)	-	0	0	0	0	0	0	0.0948757	4.89e-09	0.110436	1.39e-07	TRUE	1.16401	0.74652	-4.35273	1.3445e-05	-4.90965	9.12402e-07	-4.31615	1.58776e-05	-3.72846	0.000192656	-4.84521	1.2648e-06	0
SBP-LDL	SBP	LDL	-0.171262	4.21e-09	-0.262194	0.00129748	-0.104767	4.43471e-08	-0.129105	1.87989e-10	-0.139409	0.0568333	-0.0164591	0.765202	Sharing	NA	-0.12 (-0.21, -0.07)	0.34 (0.15, 0.57)	-	0	-	-	0	0	0	0.110436	1.39e-07	0.0948757	4.89e-09	TRUE	0.8591	0.119014	1.0504	0.293532	-1.90683	0.0565432	-1.18754	0.235017	-0.404301	0.685992	-2.48306	0.0130258	5
LDL-SHeight	LDL	SHeight	-0.366928	3.78e-17	-0.0384433	0.258172	-0.0571465	1.22407e-05	-0.0658371	0.00187593	-0.0738286	0.00865625	-0.0550859	2.14142e-08	Sharing	NA	-0.1 (-0.23, -0.05)	0.32 (0.1, 0.59)	-	0	-	0	0	-	0	0.0839933	1.88e-07	0.150173	1.88e-08	TRUE	1.78792	0.929329	-5.94287	2.80076e-09	-6.80876	9.84403e-12	-6.21415	5.16031e-10	-5.65109	1.59437e-08	-6.97995	2.95294e-12	0
SHeight-LDL	SHeight	LDL	-0.0716406	4.26e-09	-0.0333101	0.0296347	-0.0225366	0.00301594	-0.0297676	5.07076e-06	-0.00692519	0.776928	-0.0271947	0.159565	Causal	-0.04 (-0.05, -0.02)	0 (-0.23, 0.18)	0.03 (0, 0.24)	-	0	0	-	0	0	-	0.150173	1.88e-08	0.0839933	1.88e-07	TRUE	0.55931	0.850698	-1.95778	0.0502564	-3.41717	0.000632749	-3.02714	0.00246882	-2.36908	0.0178324	-1.94426	0.0518645	5
Asthma-CAD	Asthma	CAD	-0.162075	0.000309078	-0.00260349	0.977748	-0.00964679	0.686854	-0.00427355	0.890249	-0.0217424	0.636023	-0.0134247	0.683754	Sharing	NA	-0.27 (-5.46, 2.44)	0.02 (0, 0.21)	-	0	0	0	0	0	0	0.0722266	1.75e-11	0.095637	1.45e-10	TRUE	1.32412	0.99837	-1.53945	0.123693	-2.99454	0.00274855	-2.8919	0.00382921	-2.18393	0.0289671	-2.6679	0.00763269	5
CAD-BWeight	CAD	BWeight	-0.246063	7.15e-06	0.0101878	0.899147	0.0179029	0.539015	-0.0551071	0.0933812	0.0203603	0.791737	0.038706	0.180414	Sharing	NA	-0.11 (-0.21, -0.05)	0.19 (0.05, 0.39)	-	0	0	0	0	0	0	0.100476	8.6e-14	0.102742	1.73e-07	TRUE	1.02255	0.292809	-2.6338	0.00844356	-4.25212	2.11755e-05	-2.98837	0.00280468	-2.81622	0.00485921	-4.5958	4.31102e-06	3
BWeight-CAD	BWeight	CAD	-0.174455	2.05e-06	-0.0546145	0.572752	-0.0451249	0.0286235	-0.0978349	2.82879e-05	-0.0236233	0.613906	-0.0297651	0.395735	Causal	-0.21 (-0.28, -0.14)	-0.04 (-0.93, 0.67)	0.04 (0, 0.25)	-	0	0	-	0	0	-	0.102742	1.73e-07	0.100476	8.6e-14	TRUE	0.977946	0.344583	-1.15711	0.247229	-3.06983	0.00214179	-1.75973	0.0784542	-2.53425	0.0112689	-2.8496	0.00437747	5
CAD-Edu	CAD	Edu	-0.214954	6.8e-11	0.0565593	0.287194	0.00361834	0.89117	-0.0156062	0.474138	-0.0539449	0.443442	0.0171335	0.540313	Sharing	NA	-0.06 (-0.1, -0.03)	0.31 (0.11, 0.54)	-	0	0	0	0	0	0	0.0873717	3.04e-05	0.0689015	0.187172	FALSE	0.788602	0.622583	-4.34248	1.40881e-05	-5.17397	2.29168e-07	-5.04613	4.50849e-07	-2.07177	0.038287	-5.36964	7.88923e-08	1
Edu-CAD	Edu	CAD	-0.154844	0.00015843	-0.553096	0.0590207	-0.0758961	0.0291042	-0.0955582	0.00041045	-0.034377	0.660837	-0.0325784	0.644775	Sharing	NA	-0.55 (-0.93, -0.33)	0.37 (0.16, 0.6)	-	0	0	0	0	0	0	0.0689015	0.187172	0.0873717	3.04e-05	FALSE	1.26807	0.444343	1.34635	0.17819	-1.46855	0.141956	-1.20722	0.227349	-1.36235	0.173087	-1.49666	0.134483	5
SHeight-CAD	SHeight	CAD	-0.0802312	3.72e-20	-0.0277653	0.0937579	-0.0463185	8.40677e-10	-0.0482463	2.18188e-12	-0.0651796	0.00610944	-0.0568823	0.000275981	Causal	-0.15 (-0.18, -0.12)	0 (-0.45, 0.44)	0.03 (0, 0.25)	-	0	-	-	0	-	-	-0.119587	4.6e-06	0.0616213	0.00185777	FALSE	-0.515283	0.668582	-2.80202	0.0050783	-2.93969	0.00328539	-2.8802	0.00397423	-0.594396	0.552248	-1.30372	0.192328	5
CAD-HDL	CAD	HDL	-0.28752	1.87e-13	0.029919	0.759913	-0.0208278	0.48299	-0.0689816	0.0901451	-0.00482122	0.945987	0.0283134	0.296046	Sharing	NA	-0.11 (-0.17, -0.08)	0.47 (0.29, 0.66)	-	0	0	0	0	0	0	0.0760623	0.00026691	0.115955	1.42e-07	TRUE	1.52447	0.357383	-3.01134	0.00260099	-5.43419	5.50459e-08	-3.87296	0.000107522	-3.48201	0.000497657	-6.64188	3.09712e-11	2
HDL-CAD	HDL	CAD	-0.172892	7e-31	-0.0233128	0.215718	-0.0555651	6.05425e-09	-0.0777977	5.44621e-10	-0.0847975	0.073696	-0.0552162	2.09914e-06	Causal	-0.26 (-0.3, -0.21)	-0.04 (-0.82, 0.54)	0.04 (0, 0.25)	-	0	-	-	0	-	-	0.115955	1.42e-07	0.0760623	0.00026691	TRUE	0.655964	0.176044	-6.21897	5.00434e-10	-6.6086	3.87964e-11	-4.87145	1.1078e-06	-1.77189	0.0764128	-6.20737	5.38784e-10	1
CAD-LDL	CAD	LDL	-0.261462	3.27e-27	0.021745	0.832937	-0.160986	2.82378e-10	-0.0761394	0.0773227	-0.174699	0.00199178	-0.228882	2.2272e-10	Sharing	NA	-0.06 (-0.16, 0.05)	0.16 (0, 0.46)	-	0	-	0	0	-	0	0.0623802	1.02e-07	0.104376	2.55e-26	TRUE	1.67321	0.0313747	-2.67454	0.00748329	-2.85694	0.00427744	-3.74907	0.000177488	-1.4114	0.158128	-0.750042	0.453229	4
Asthma-BMI	Asthma	BMI	-0.113708	0.283024	-0.138449	0.0904473	-0.0161472	0.472952	-0.00974938	0.723836	-0.0293004	0.518728	-0.0212399	0.470418	Sharing	NA	0.06 (-1.16, 1.69)	0.03 (0, 0.22)	0	0	0	0	0	0	0	0.0403651	0.0632634	0.0734165	0.0794257	FALSE	1.81881	0.679345	0.184899	0.853308	-0.900998	0.36759	-0.949805	0.342212	-0.732452	0.463893	-0.84116	0.400258	5
BMI-BWeight	BMI	BWeight	-0.0407411	0.113871	0.0109676	0.808993	0.0446948	0.011648	0.0235927	0.10038	0.0540758	0.307411	0.0585108	0.0823657	Sharing	NA	0.05 (-0.2, 0.35)	0.04 (0, 0.26)	0	0	0	0	0	0	0	0.0450967	0.630536	-0.0745675	0.0429022	FALSE	-1.6535	0.768757	-0.990988	0.321691	-2.73203	0.00629463	-2.18084	0.0291949	-1.60938	0.107533	-2.34034	0.0192664	5
BWeight-BMI	BWeight	BMI	0.175407	0.000494302	0.0249396	0.765536	0.0376329	0.0498895	0.0554062	0.0089443	0.044356	0.315685	0.0409325	0.190126	Sharing	NA	0.1 (-0.22, 0.44)	0.07 (0, 0.35)	0	0	0	0	0	0	0	-0.0745675	0.0429022	0.0450967	0.630536	FALSE	-0.604778	0.977234	1.54143	0.123212	2.55693	0.01056	2.19669	0.0280429	1.95592	0.0504746	2.26946	0.0232405	5
DM-BMI	DM	BMI	-0.49435	0.00157445	-0.341752	0.00437248	-0.220265	2.86415e-12	-0.0981199	0.036841	-0.218908	0.00336644	-0.223687	6.14398e-09	Sharing	NA	2.02 (1.3, 3.26)	0.43 (0.22, 0.65)	0	0	-	0	0	-	0	0.00355965	0.637447	0.0639028	0.19293	FALSE	17.952	0.138753	-0.774262	0.438776	-1.71778	0.0858373	-2.4261	0.0152623	-1.58926	0.112001	-1.68036	0.0928882	5
Edu-BMI	Edu	BMI	-0.276455	0.00188429	-0.560983	0.314765	-0.284774	1.4471e-10	-0.408291	2.75078e-16	-0.262999	0.00792122	-0.224214	0.0030672	Causal	-0.34 (-0.4, -0.28)	-0.01 (-0.67, 0.61)	0.03 (0, 0.25)	0	0	-	-	0	0	-	0.112384	0.00127926	0.117348	0.000345238	FALSE	1.04417	0.209525	0.503513	0.614604	0.0836663	0.933322	1.29266	0.19613	-0.101077	0.919489	-0.447193	0.654736	5
PSmoke-BMI	Psmoke	BMI	-0.198111	0.308968	0.0546127	0.728752	-0.00639885	0.794611	0.0145473	0.785896	0.0145428	0.834572	-0.00266856	0.925038	Sharing	NA	0.18 (0.1, 0.64)	0.27 (0.05, 0.53)	0	0	0	0	0	0	0	-0.0582372	0.444236	0.0539033	0.338375	FALSE	-0.925582	0.989126	-1.00913	0.312911	-0.976777	0.328679	-1.053	0.292341	-1.0283	0.303809	-0.993205	0.32061	5
SBP-BMI	SBP	BMI	0.0168058	0.816084	-0.350591	0.000177653	-0.00221428	0.909061	0.0688385	0.00474148	-0.00750885	0.904869	-0.0562529	0.287889	Causal	0.16 (0.13, 0.19)	0.02 (-0.36, 0.54)	0.03 (0, 0.25)	0	-	0	0	0	0	+	-0.0868217	0.000912719	0.0804953	0.0591013	FALSE	-0.927133	0.000143136	3.10874	0.00187885	0.254239	0.799311	-0.682333	0.495028	0.253933	0.799548	0.815666	0.414691	5
BMI-SHeight	BMI	SHeight	-0.12802	0.000891384	0.0547222	0.473157	-0.0646721	0.00105638	-0.107453	1.10721e-05	-0.117202	0.00991515	-0.074273	0.00776723	Causal	-0.09 (-0.1, -0.07)	0 (-0.24, 0.23)	0.03 (0, 0.25)	0	0	0	-	0	0	-	0.032214	0.419956	-0.124003	1.78e-05	FALSE	-3.84934	0.223609	-2.1383	0.0324923	-1.4632	0.143413	-0.450718	0.652192	-0.181564	0.855925	-1.12985	0.25854	5
Asthma-BWeight	Asthma	BWeight	-0.144665	0.239795	-0.104773	0.244589	0.02012	0.550042	0.0232618	0.444629	0.0311849	0.709969	0.0410833	0.581728	Sharing	NA	-0.1 (-1.39, 1.33)	0.03 (0, 0.23)	0	0	0	0	0	0	0	0.072871	8.79e-05	0.0822414	0.00580668	FALSE	1.12859	0.733462	-0.261598	0.793631	-1.29154	0.196515	-1.32462	0.185297	-1.18084	0.237665	-1.2908	0.196772	5
BWeight-DM	BWeight	DM	-0.138219	0.0051541	-0.259539	0.0154935	-0.0551779	0.00844599	-0.0882904	0.00113717	-0.0892116	0.0979635	-0.00636549	0.864444	Sharing	NA	-0.03 (-0.05, -0.02)	0.44 (0.23, 0.65)	0	0	0	0	0	0	0	0.148298	3.13e-07	0.104704	6.77e-08	TRUE	0.706036	0.140661	1.02763	0.304125	-1.54724	0.121806	-0.885716	0.37577	-0.670149	0.502763	-2.13004	0.0331687	5
BWeight-Edu	BWeight	Edu	0.103649	0.0102447	-0.0200131	0.770889	0.0712133	0.00121723	0.0807061	4.74518e-06	0.129328	0.0653844	0.0534977	0.32272	Sharing	NA	0.11 (0.06, 0.21)	0.26 (0.08, 0.51)	0	0	0	+	0	0	0	0.061965	0.110069	0.0756683	0.206805	FALSE	1.22115	0.592348	1.55152	0.120777	0.705388	0.480569	0.520774	0.602524	-0.317148	0.751131	0.742961	0.457506	5
Edu-BWeight	Edu	BWeight	0.09998	0.0817795	-0.00132659	0.998139	0.0442304	0.365554	0.0703914	0.169224	0.0209372	0.816344	0.0167289	0.866633	Sharing	NA	0.1 (-0.54, 0.82)	0.03 (0, 0.23)	0	0	0	0	0	0	0	0.0756683	0.206805	0.061965	0.110069	FALSE	0.818903	0.983026	0.17723	0.859327	0.739109	0.459841	0.384499	0.700609	0.739433	0.459644	0.72398	0.469078	5
BWeight-PSmoke	BWeight	Psmoke	0.0326646	0.482975	-0.0577914	0.539652	-0.0120776	0.725809	0.00726422	0.761284	-0.0336981	0.667912	-0.0409982	0.572268	Sharing	NA	0.01 (-0.54, 0.85)	0.02 (0, 0.2)	0	0	0	0	0	0	0	0.0550488	0.166461	-0.0963781	0.271901	FALSE	-1.75078	0.910202	0.860657	0.389427	0.772564	0.43978	0.485266	0.627487	0.726774	0.467364	0.854078	0.393062	5
PSmoke-BWeight	Psmoke	BWeight	-0.116418	0.365713	-0.100264	0.214058	-0.0642222	0.0282625	-0.0649859	0.0124239	-0.0349137	0.552191	-0.0873898	0.0720642	Sharing	NA	0.04 (-0.65, 1.12)	0.03 (0, 0.23)	0	0	0	0	0	0	0	-0.0963781	0.271901	0.0550488	0.166461	FALSE	-0.571175	0.95633	-0.106341	0.915312	-0.395443	0.692516	-0.391702	0.695279	-0.576118	0.564535	-0.211006	0.832882	5
BWeight-SBP	BWeight	SBP	-0.23188	0.000968315	-0.00177344	0.989307	-0.0140881	0.571706	-0.0605012	0.071402	-0.0143521	0.854011	0.0157116	0.796206	Causal	-0.13 (-0.17, -0.1)	-0.01 (-0.45, 0.37)	0.03 (0, 0.25)	0	0	0	0	0	0	-	0.108397	9.58e-07	0.13075	4.1e-09	TRUE	1.20622	0.770955	-1.53583	0.12458	-2.92102	0.00348888	-2.20064	0.0277614	-2.07192	0.0382725	-2.6637	0.0077286	5
BWeight-MI	BWeight	MI	-0.0532359	0.364213	-0.0501666	0.428449	-0.00548616	0.767844	-0.0341935	0.0328476	0.0199344	0.676895	0.0178528	0.69378	Sharing	NA	-0.02 (-0.05, -0.01)	0.14 (0.02, 0.36)	0	0	0	0	0	0	0	0.0923316	0.0380476	0.0527145	0.0176545	FALSE	0.570926	0.560101	-0.0355454	0.971645	-0.775865	0.437829	-0.313097	0.754207	-0.96656	0.333764	-0.958716	0.337702	5
Asthma-DM	Asthma	DM	0.0564108	0.326666	-0.0383273	0.584863	0.0102197	0.66324	-0.0133293	0.569661	-0.0116327	0.812681	-0.0159062	0.665284	Sharing	NA	0.03 (-0.25, 0.4)	0.03 (0, 0.23)	0	0	0	0	0	0	0	0.0557641	0.00106706	0.0589525	0.0395062	FALSE	1.05718	0.928343	1.04431	0.296343	0.743619	0.457107	1.1229	0.261479	0.899882	0.368183	1.05944	0.2894	5
DM-Edu	DM	Edu	-0.126796	0.235822	-0.0116827	0.884342	0.0242165	0.557595	0.0445267	0.149781	-0.0346414	0.684666	0.00294531	0.944247	Sharing	NA	-0.42 (-3.41, 1.45)	0.03 (0, 0.23)	0	0	0	0	0	0	0	0.0639265	0.08318	0.099745	0.00932509	FALSE	1.56031	0.852004	-0.860649	0.389432	-1.31714	0.18779	-1.53881	0.12385	-0.673612	0.500558	-1.12868	0.259032	5
PSmoke-DM	Psmoke	DM	0.181739	0.221833	0.0305924	0.61367	0.0317689	0.139365	0.0326594	0.0967467	0.0250078	0.472359	0.0318027	0.2571	Sharing	NA	0.05 (0.02, 0.09)	0.22 (0.04, 0.45)	0	0	0	0	0	0	0	-0.00634297	0.971439	0.00331119	0.963997	FALSE	-0.522025	0.999818	0.94095	0.34673	0.997754	0.318399	0.993485	0.320474	1.02587	0.304953	0.990418	0.32197	5
SHeight-DM	SHeight	DM	-0.0141206	0.297925	0.0145129	0.289235	-0.00849442	0.181666	-0.011027	0.0599684	0.00697206	0.725449	-0.00186646	0.896878	Sharing	NA	-0.01 (-0.03, -0.01)	0.21 (0.04, 0.43)	0	0	0	0	0	0	0	0.135607	3.3e-05	0.0624316	0.00805173	FALSE	0.460388	0.461211	-1.48546	0.137422	-0.375514	0.707278	-0.209333	0.834188	-0.877211	0.380372	-0.619385	0.535663	5
DM-MI	DM	MI	0.20239	0.358158	0.0515588	0.474913	0.0766036	0.0104169	0.0558047	0.0427694	0.0536051	0.317689	0.0720362	0.0264287	Sharing	NA	0.13 (0.06, 0.28)	0.31 (0.09, 0.58)	0	0	0	0	0	0	0	0.0243938	0.831322	0.0322643	0.661674	FALSE	1.32265	0.983401	0.650762	0.5152	0.565898	0.571463	0.660375	0.509013	0.656318	0.511619	0.585505	0.558208	5
Edu-Asthma	Edu	Asthma	-0.00391821	0.92854	-0.690295	0.195849	-0.148143	0.000111906	-0.0775941	0.109036	-0.194927	0.0333254	-0.194927	0.0450298	Sharing	NA	-0.03 (-0.21, 0.17)	0.04 (0, 0.26)	0	0	-	0	0	0	0	0.0254026	0.598562	-0.0757571	1.38e-05	FALSE	-2.98225	0.491146	1.28184	0.199899	2.48099	0.0131019	1.1297	0.258602	1.88221	0.0598081	1.79159	0.0731982	5
PSmoke-Edu	Psmoke	Edu	-0.146516	0.240909	-0.0338475	0.750475	-0.036604	0.18361	-0.0248491	0.483366	-0.0704541	0.294423	-0.0584797	0.169844	Sharing	NA	-0.15 (-0.63, 0.34)	0.06 (0, 0.31)	0	0	0	0	0	0	0	0.0449885	0.728598	0.0775271	0.187198	FALSE	1.72326	0.963646	-0.686472	0.492416	-0.859131	0.390268	-0.936835	0.348843	-0.536167	0.591843	-0.666936	0.504813	5
Edu-SBP	Edu	SBP	-0.176624	0.0107075	0.0327672	0.944681	-0.169814	1.6879e-05	-0.114555	0.00712688	-0.218982	0.0130416	-0.208703	0.0128859	Sharing	NA	-0.19 (-0.49, -0.01)	0.19 (0.01, 0.47)	0	0	-	0	0	0	0	0.102297	0.0120152	0.0981975	0.00339318	FALSE	0.959924	0.711145	-0.438717	0.660867	-0.0854758	0.931883	-0.763897	0.444929	0.377804	0.705576	0.294907	0.768065	5
SBP-Edu	SBP	Edu	-0.125438	0.0037644	0.00369207	0.957505	-0.044386	0.0206803	-0.0560626	0.00124501	-0.0831676	0.168231	-0.0743069	0.175349	Causal	-0.06 (-0.08, -0.05)	0 (-0.3, 0.29)	0.03 (0, 0.25)	0	0	0	0	0	0	-	0.0981975	0.00339318	0.102297	0.0120152	FALSE	1.04175	0.863191	-1.58046	0.114001	-1.71158	0.0869738	-1.4872	0.136962	-0.569063	0.569313	-0.731874	0.464246	5
Edu-SHeight	Edu	SHeight	0.40848	0.000475422	0.139309	0.858731	0.226981	3.2922e-08	0.26036	0.000126767	0.228284	0.000645675	0.233507	0.000407584	Causal	0.18 (0.13, 0.22)	0 (-0.52, 0.54)	0.03 (0, 0.25)	0	0	+	+	0	0	+	0.0740749	0.426384	-0.124128	0.0341869	FALSE	-1.67571	0.995241	0.340138	0.733753	1.46477	0.142983	1.09551	0.273291	1.33779	0.180965	1.30313	0.192532	5
Edu-SVstat	Edu	SVstat	-0.0962373	0.00877864	0.0627425	0.850206	-0.000818591	0.980777	-0.0599166	0.0455227	0.0258261	0.698459	0.021467	0.736381	Sharing	NA	-0.07 (-0.12, -0.04)	0.26 (0.11, 0.49)	0	0	0	0	0	0	0	0.0802905	0.167601	0.0450808	0.588597	FALSE	0.561471	0.552231	-0.475632	0.634336	-1.9073	0.0564817	-0.766332	0.443479	-1.60376	0.108767	-1.59956	0.109696	5
Edu-MI	Edu	MI	-0.0848445	0.105793	0.0150209	0.955971	-0.0592108	0.0833376	-0.068481	0.0052359	-0.0723416	0.266101	-0.0700638	0.290599	Sharing	NA	-0.03 (-0.05, -0.02)	0.3 (0.13, 0.5)	0	0	0	0	0	0	0	0.0853306	0.0408534	-0.0425988	0.0806582	FALSE	-0.499221	0.99727	-0.360418	0.718534	-0.409369	0.682269	-0.282579	0.7775	-0.149616	0.881067	-0.174836	0.861209	5
PSmoke-Asthma	Psmoke	Asthma	0.063961	0.48276	-0.0274633	0.580901	0.0173545	0.410759	0.023068	0.239423	0.0338532	0.412589	0.0144551	0.56608	Sharing	NA	0.01 (-0.15, 0.14)	0.04 (0, 0.23)	0	0	0	0	0	0	0	0.00156014	0.988962	0.0754119	9.31e-06	FALSE	48.3367	0.899187	0.880577	0.378547	0.498252	0.618306	0.438695	0.660882	0.300902	0.763489	0.523612	0.600549	5
Asthma-PSmoke	Asthma	Psmoke	0.0589908	0.633768	0.0902906	0.305307	0.0202695	0.631077	0.0188574	0.523092	0.0381188	0.658472	0.0292517	0.653711	Sharing	NA	-0.06 (-1.76, 2.13)	0.03 (0, 0.21)	0	0	0	0	0	0	0	0.0754119	9.31e-06	0.00156014	0.988962	FALSE	0.0206882	0.959474	-0.205988	0.8368	0.296	0.76723	0.315288	0.752543	0.138325	0.889983	0.212516	0.831704	5
PSmoke-SBP	Psmoke	SBP	0.140582	0.534246	-0.0290123	0.775108	-0.0154759	0.459547	-0.00735623	0.830962	-0.0611459	0.23596	-0.00915149	0.725625	Sharing	NA	0.05 (-0.56, 0.73)	0.04 (0, 0.22)	0	0	0	0	0	0	0	0.0477091	0.722956	-0.0919503	0.0187311	FALSE	-1.92731	0.922458	0.68403	0.493956	0.687025	0.492067	0.646599	0.517891	0.869539	0.384552	0.657642	0.510768	5
SBP-PSmoke	SBP	Psmoke	0.118379	0.0138044	0.0428481	0.64307	0.0583808	0.0501612	0.0681986	0.00318507	0.0854034	0.340711	0.111729	0.146839	Sharing	NA	0.2 (0.1, 0.4)	0.23 (0.08, 0.46)	0	0	0	0	0	0	0	-0.0919503	0.0187311	0.0477091	0.722956	FALSE	-0.518857	0.970113	0.724761	0.468599	1.06065	0.288848	0.940615	0.346902	0.324187	0.745796	0.0732483	0.941609	5
PSmoke-SHeight	Psmoke	SHeight	0.0914984	0.776285	-0.0376925	0.465232	-0.0652801	0.00211163	-0.0725348	0.000219624	-0.0616062	0.131906	-0.0654799	0.062767	Sharing	NA	-0.08 (-1.06, 0.8)	0.03 (0, 0.24)	0	0	0	-	0	0	0	0.0955317	0.323561	-0.151068	0.00047341	FALSE	-1.58133	0.980458	0.396166	0.691983	0.485846	0.627076	0.508488	0.611111	0.471703	0.637139	0.484636	0.627934	5
SHeight-PSmoke	SHeight	Psmoke	-0.00249047	0.872853	0.0396236	0.0666203	0.0251362	0.049208	0.0121974	0.18592	0.0497227	0.183741	0.0355164	0.155472	Sharing	NA	-0.12 (-0.68, 0.19)	0.03 (0, 0.22)	0	0	0	0	0	0	0	-0.151068	0.00047341	0.0955317	0.323561	FALSE	-0.632377	0.611904	-1.58181	0.113693	-1.37191	0.17009	-0.811983	0.416802	-1.28881	0.197463	-1.29053	0.196868	5
PSmoke-SVstat	Psmoke	SVstat	0.120367	0.00215752	0.062541	0.500592	0.0446225	0.0542833	0.065686	0.0245338	0.0381137	0.480328	0.0402029	0.211731	Sharing	NA	0.05 (0.03, 0.07)	0.32 (0.12, 0.58)	0	0	0	0	0	0	0	0.107085	0.0242074	-0.0531674	0.104526	FALSE	-0.496497	0.973657	0.573656	0.5662	1.66194	0.0965253	1.11782	0.263642	1.23221	0.217869	1.57946	0.11423	5
SBP-Asthma	SBP	Asthma	0.0959166	0.0965061	-0.0701995	0.220586	-0.0243671	0.126711	0.00116674	0.935275	-0.0430815	0.377977	-0.0533034	0.285793	Sharing	NA	0.02 (-0.06, 0.16)	0.05 (0, 0.28)	0	0	0	0	0	0	0	0.0907088	0.029988	0.0425947	0.238048	FALSE	0.469576	0.484492	2.04249	0.0411027	2.0089	0.0445478	1.59319	0.111118	1.83812	0.0660449	1.95527	0.0505516	5
Asthma-SBP	Asthma	SBP	-0.0510657	0.787535	-0.0987682	0.24281	0.0170424	0.469448	0.0357632	0.212595	0.0153483	0.720102	0.0197682	0.551731	Sharing	NA	-0.02 (-1.32, 1.61)	0.03 (0, 0.21)	0	0	0	0	0	0	0	0.0425947	0.238048	0.0907088	0.029988	FALSE	2.12958	0.681602	0.229905	0.818165	-0.356712	0.721308	-0.453097	0.650479	-0.34189	0.732434	-0.36823	0.712702	5
SHeight-Asthma	SHeight	Asthma	-0.0181782	0.184575	-0.00116424	0.925245	0.00363606	0.606597	-0.00673688	0.203377	-0.002996	0.891133	0.00928479	0.546949	Sharing	NA	-0.02 (-0.04, -0.01)	0.24 (0.06, 0.49)	0	0	0	0	0	0	0	0.119176	1.05e-05	-0.0644132	0.000892811	FALSE	-0.54049	0.73959	-0.920452	0.357337	-1.41528	0.156985	-0.778913	0.436031	-0.587925	0.556583	-1.33165	0.182975	5
Asthma-SHeight	Asthma	SHeight	-0.200209	0.0228931	-0.0297286	0.791211	-0.00362086	0.888375	-0.0628675	0.0961785	-0.00706438	0.877029	-0.00706438	0.82371	Sharing	NA	-0.31 (-1.63, 0.63)	0.05 (0, 0.3)	0	0	0	0	0	0	0	-0.0644132	0.000892811	0.119176	1.05e-05	FALSE	-1.85017	0.754151	-1.19497	0.232098	-2.14384	0.0320456	-1.43413	0.151535	-1.94832	0.051377	-2.06494	0.0389284	5
Asthma-SVstat	Asthma	SVstat	-0.109354	0.00180936	-0.0509868	0.399817	-0.0133296	0.573132	-0.0196796	0.330649	0.0137175	0.782835	0.00650652	0.875614	Sharing	NA	-0.06 (-0.45, 0.44)	0.03 (0, 0.23)	0	0	0	0	0	0	0	0.0768332	2.49e-08	0.07134	4.27e-06	TRUE	0.928504	0.908855	-0.834174	0.404183	-2.27075	0.0231618	-2.21584	0.0267025	-2.02179	0.0431976	-2.13087	0.0330999	5
Asthma-MI	Asthma	MI	-0.0640311	0.164317	-0.0141281	0.817106	0.00618256	0.783689	0.0177114	0.386564	-0.0197907	0.657172	0.00434422	0.909669	Sharing	NA	0 (-0.24, 0.24)	0.03 (0, 0.21)	0	0	0	0	0	0	0	0.0741995	0.000173753	0.0560349	0.026283	FALSE	0.755193	0.943816	-0.652349	0.514176	-1.36987	0.170727	-1.62246	0.104704	-0.690217	0.490058	-1.14181	0.253533	5
HDL-Asthma	HDL	Asthma	0.0230001	0.583962	-0.00460242	0.766925	-0.0135726	0.125067	-0.000544276	0.952336	0.00325818	0.855111	-0.00987209	0.233909	Sharing	NA	-0.01 (-0.12, 0.09)	0.03 (0, 0.27)	0	0	0	0	0	0	0	0.0912545	0.00127262	-0.0717731	0.000121017	FALSE	-0.786516	0.821675	0.61641	0.537624	0.852052	0.394185	0.547839	0.583802	0.432613	0.665296	0.767825	0.442591	5
HDL-BMI	HDL	BMI	0.0385575	0.429985	0.0505757	0.0532874	-0.0249894	0.014057	-0.0593165	0.00025246	-0.0505218	0.0106245	-0.0177626	0.0341868	Sharing	NA	-0.31 (-0.42, -0.22)	0.54 (0.41, 0.69)	0	0	0	-	0	0	0	0.00418147	0.85013	0.0646307	0.24018	FALSE	15.4564	0.00425957	-0.216845	0.828329	1.27339	0.20288	1.90144	0.0572445	1.69012	0.0910043	1.13617	0.255884	5
BWeight-HDL	BWeight	HDL	-0.0136473	0.884667	-0.181529	0.165974	0.00469131	0.83864	0.00991303	0.766974	0.0399314	0.512796	0.0399314	0.325324	Sharing	NA	0.09 (-0.32, 0.61)	0.04 (0, 0.26)	0	0	0	0	0	0	0	-0.0909707	0.00653516	0.137009	7.08e-10	FALSE	-1.50608	0.563387	1.04068	0.298026	-0.189325	0.849838	-0.235948	0.813473	-0.477808	0.632787	-0.522876	0.601061	5
PSmoke-HDL	PSmoke	HDL	-0.17433	0.376901	-0.0267991	0.612171	-0.0493824	0.0258688	-0.0663658	0.00156892	-0.0532332	0.228244	-0.0517536	0.119102	Sharing	NA	-0.33 (-0.52, -0.09)	0.13 (0.03, 0.35)	0	0	0	0	0	0	0	0.0435485	0.65616	0.13008	1.22e-06	FALSE	2.98701	0.956975	-0.722308	0.470105	-0.629359	0.529114	-0.544163	0.586329	-0.598965	0.549197	-0.612681	0.540087	5
HDL-SHeight	HDL	SHeight	0.233686	0.000797261	-0.00231544	0.935718	-0.0218983	0.0329594	0.0111551	0.507589	-0.060972	0.0134312	-0.0182262	0.0399403	Sharing	NA	0.01 (-0.23, 0.33)	0.03 (0, 0.22)	0	0	0	0	0	0	0	0.124736	3.36e-07	0.0958631	0.00960103	FALSE	0.768526	0.166476	3.13159	0.00173865	3.62883	0.000284714	3.10433	0.00190714	3.98642	6.7077e-05	3.58636	0.000335321	3
SHeight-HDL	SHeight	HDL	-0.0445299	0.110977	-0.0727095	0.000183547	-0.0309799	7.49611e-05	-0.0226399	0.00642449	-0.00566924	0.839771	-0.0426179	0.00288089	Sharing	NA	0.01 (-0.22, 0.24)	0.03 (0, 0.22)	0	-	-	0	0	0	0	0.0958631	0.00960103	0.124736	3.36e-07	FALSE	1.30119	0.131272	0.827947	0.4077	-0.46702	0.640486	-0.750995	0.452656	-0.981748	0.326224	-0.0609165	0.951426	5
Asthma-LDL	Asthma	LDL	0.146686	0.041584	0.0187395	0.781529	-0.00197999	0.936086	-0.0188228	0.407174	0.00120036	0.980029	0.00120036	0.971846	Sharing	NA	-0.25 (-1.28, 0.72)	0.05 (0, 0.3)	0	0	0	0	0	0	0	-0.0813797	1.94e-06	0.105069	5.24e-09	TRUE	-1.29109	0.969041	1.29589	0.195013	1.95345	0.050766	2.19262	0.0283345	1.68198	0.092572	1.82731	0.067653	5
BWeight-LDL	BWeight	LDL	-0.0888184	0.0980123	-0.0249213	0.784857	-0.0344717	0.0672854	-0.0250392	0.279786	-0.0420889	0.330147	-0.0420889	0.204541	Sharing	NA	-0.08 (-0.36, 0.27)	0.07 (0, 0.33)	0	0	0	0	0	0	0	0.0583291	0.02744	0.101156	3.98e-13	FALSE	1.73423	0.992757	-0.603362	0.546268	-0.955284	0.339434	-1.09087	0.275332	-0.678049	0.497741	-0.740511	0.45899	5
DM-LDL	DM	LDL	-0.215825	0.000625936	-0.193665	0.0361557	-0.175803	1.58345e-09	-0.139616	7.02799e-05	-0.149207	0.0329604	-0.176334	8.82048e-06	Sharing	NA	-1.02 (-1.39, -0.75)	0.56 (0.37, 0.74)	0	0	-	-	0	-	0	0.028119	0.244798	0.101348	5.53e-14	FALSE	3.60423	0.926195	-0.197994	0.84305	-0.575834	0.564727	-1.05524	0.291315	-0.707047	0.479538	-0.52979	0.596258	5
LDL-Edu	LDL	Edu	0.116089	0.00896808	0.0295743	0.0591641	0.0327475	0.00784004	0.0178466	0.065934	0.0198721	0.460019	0.0226904	0.0462701	Sharing	NA	0.01 (-0.27, 0.31)	0.02 (0, 0.21)	0	0	0	0	0	0	0	0.0980107	7.93e-12	-0.0633891	0.534201	FALSE	-0.646757	0.899049	1.83657	0.0662731	1.80789	0.0706229	2.16057	0.030729	1.85277	0.0639146	2.03666	0.0416843	5
Edu-LDL	Edu	LDL	0.0156575	0.843228	-0.225652	0.485068	-0.00174689	0.958819	0.0280915	0.337139	-0.0266624	0.71058	-0.0366223	0.585286	Sharing	NA	0.04 (-0.54, 0.7)	0.03 (0, 0.22)	0	0	0	0	0	0	0	-0.0633891	0.534201	0.0980107	7.93e-12	FALSE	-1.54618	0.782443	0.72518	0.468342	0.202149	0.839801	-0.147309	0.882888	0.395828	0.692232	0.503708	0.614467	5
LDL-PSmoke	LDL	Psmoke	0.122652	0.120592	-0.00937104	0.693144	0.00554242	0.789959	-0.0135852	0.357137	-0.0422682	0.342858	-0.0167383	0.359505	Sharing	NA	0.03 (-0.46, 0.56)	0.02 (0, 0.2)	0	0	0	0	0	0	0	0.0979589	1.78e-05	0.0606385	0.502062	FALSE	0.61902	0.868567	1.60018	0.109559	1.43328	0.151777	1.69494	0.0900875	1.81804	0.0690576	1.7188	0.085651	5
PSmoke-LDL	Psmoke	LDL	-0.179943	0.329109	0.0458265	0.787365	0.0213541	0.42182	0.0548095	0.334004	0.0124774	0.836739	0.00761322	0.797483	Sharing	NA	0.24 (0.13, 0.35)	0.13 (0.02, 0.31)	0	0	0	0	0	0	0	0.0606385	0.502062	0.0979589	1.78e-05	FALSE	1.61546	0.964176	-0.900474	0.367868	-1.08055	0.279897	-1.21687	0.223655	-0.991488	0.321447	-1.00428	0.315243	5
CAD-Asthma	CAD	Asthma	0.0492667	0.106158	-0.00489397	0.922219	-0.0305236	0.136515	-0.03948	0.0546834	0.00244041	0.959361	-0.0290454	0.252598	Sharing	NA	0 (-0.19, 0.11)	0.02 (0, 0.2)	0	0	0	0	0	0	0	0.095637	1.45e-10	0.0722266	1.75e-11	TRUE	0.755216	0.921077	0.923154	0.355927	2.17156	0.0298887	2.4136	0.0157958	0.824757	0.40951	1.9737	0.0484161	5
CAD-BMI	CAD	BMI	-0.160313	0.00996399	-0.153576	0.0407517	-0.0361095	0.106139	-0.013786	0.655968	0.0309536	0.571958	-0.0218655	0.312956	Sharing	NA	0.1 (0.02, 0.35)	0.16 (0.01, 0.41)	0	0	0	0	0	0	0	0.0357293	0.15472	0.0824668	0.000298968	FALSE	2.3081	0.358725	-0.0691121	0.9449	-1.87903	0.0602399	-2.10892	0.0349511	-2.30771	0.0210151	-2.10172	0.0355781	5
PSmoke-CAD	Psmoke	CAD	0.174145	0.0301818	-0.117527	0.103729	-0.0225867	0.283187	-0.00696549	0.846257	0.0128239	0.801711	-0.0267958	0.293091	Sharing	NA	0.33 (-1.06, 1.84)	0.05 (0, 0.25)	0	0	0	0	0	0	0	0.0659342	0.265318	0.0703312	0.0181779	FALSE	1.06669	0.658194	2.69978	0.00693851	2.3689	0.0178408	2.05801	0.0395888	1.6947	0.0901327	2.38414	0.0171192	5
CAD-SHeight	CAD	SHeight	-0.238622	0.00323158	-0.0113094	0.898508	-0.0203405	0.397489	-0.0634627	0.0819503	-0.0499732	0.517381	-0.0436004	0.124708	Sharing	NA	-0.07 (-0.14, -0.02)	0.26 (0.04, 0.53)	0	0	0	0	0	0	0	0.0616213	0.00185777	-0.119587	4.6e-06	FALSE	-1.94068	0.882735	-1.89241	0.058436	-2.58253	0.00980785	-1.97105	0.0487183	-1.68566	0.0918612	-2.27129	0.0231293	5
