# Supplementary material for: Simultaneous estimation of bi-directional causal effects and heritable confounding from GWAS summary statistics
Source: Nat Commun. 2021 Dec 14;12:7274. doi: 10.1038/s41467-021-26970-w (PMC8671515; doi:10.1038/s41467-021-26970-w)
Supplement: Supplementary file 9 — Data 6 [file 41467_2021_26970_MOESM9_ESM.xlsx]

## Sheet: Supplementary Data 6
Pair	EXP	OUT	gcorr	gcorr_se	lower_gcorr_LHC	median_gcorr_LHC	upper_gcorr_LHC	mean_gcorr_LHC	sd_gcorr_LHC
BMI-Asthma	BMI	Asthma	0.169	0.0345	0.264795	0.268827	0.276712	0.269277	0.0033612
BMI-BWeight	BMI	BWeight	0.012	0.0317	0.0203073	0.0255011	0.0300665	0.0254973	0.00245313
BMI-DM	BMI	DM	0.5721	0.0416	0.619989	0.62398	0.629782	0.624182	0.00238112
BMI-Edu	BMI	Edu	-0.3934	0.0306	-0.440421	-0.436339	-0.431862	-0.436246	0.00219404
BMI-PSmoke	BMI	PSmoke	0.3843	0.0483	0.428237	0.43443	0.4434	0.434693	0.00380993
BMI-SBP	BMI	SBP	0.1769	0.0243	0.211109	0.216115	0.220851	0.216014	0.00285055
BMI-SHeight	BMI	SHeight	-0.1653	0.0263	-0.28223	-0.279371	-0.276439	-0.279342	0.00152855
BMI-SVstat	BMI	SVstat	0.5585	0.0695	0.466184	0.470343	0.477817	0.470538	0.00298779
BMI-MI	BMI	MI	0.3986	0.0568	0.459429	0.465497	0.474807	0.465777	0.0035866
BWeight-Asthma	BWeight	Asthma	-0.1086	0.0475	-0.247934	-0.24152	-0.229349	-0.240997	0.00484361
BWeight-DM	BWeight	DM	-0.2346	0.0557	-0.354068	-0.345789	-0.338508	-0.345616	0.00355476
BWeight-Edu	BWeight	Edu	0.1003	0.0426	0.24032	0.246346	0.252244	0.246307	0.00321404
BWeight-PSmoke	BWeight	PSmoke	0.0202	0.0613	-0.124056	-0.11673	-0.109095	-0.116546	0.00422794
BWeight-SBP	BWeight	SBP	-0.2094	0.0411	-0.397669	-0.391385	-0.386794	-0.39123	0.00294686
BWeight-SHeight	BWeight	SHeight	0.408	0.0308	0.522478	0.526092	0.530256	0.526277	0.00190744
BWeight-SVstat	BWeight	SVstat	-0.167	0.0614	-0.243102	-0.228714	-0.217721	-0.229525	0.00621284
BWeight-MI	BWeight	MI	-0.128	0.0672	-0.233325	-0.218261	-0.200239	-0.218086	0.00793084
DM-Asthma	DM	Asthma	0.1873	0.0487	0.30159	0.307151	0.317098	0.307593	0.00409214
DM-Edu	DM	Edu	-0.2015	0.0414	-0.26385	-0.258171	-0.251217	-0.258008	0.00435277
DM-PSmoke	DM	PSmoke	0.417	0.0701	0.473406	0.481004	0.493153	0.481454	0.00536907
DM-SBP	DM	SBP	0.2887	0.038	0.382475	0.387076	0.392138	0.387181	0.00263587
DM-SHeight	DM	SHeight	-0.0883	0.0359	-0.187286	-0.182922	-0.176527	-0.182533	0.00266858
DM-SVstat	DM	SVstat	0.7428	0.0947	0.633051	0.638179	0.647147	0.638548	0.00444349
DM-MI	DM	MI	0.4504	0.081	0.489329	0.512254	0.541118	0.513296	0.0120994
Edu-Asthma	Edu	Asthma	-0.1642	0.0435	-0.170586	-0.163907	-0.15718	-0.163741	0.00326816
Edu-PSmoke	Edu	PSmoke	-0.4038	0.0679	-0.460472	-0.454663	-0.443861	-0.454146	0.00394185
Edu-SBP	Edu	SBP	-0.2487	0.0376	-0.227471	-0.22226	-0.218139	-0.222403	0.00254851
Edu-SHeight	Edu	SHeight	0.2305	0.0289	0.29232	0.296289	0.30021	0.296288	0.00217308
Edu-SVstat	Edu	SVstat	-0.2954	0.0533	-0.27554	-0.267139	-0.257787	-0.267362	0.00705095
Edu-MI	Edu	MI	-0.3321	0.0599	-0.299297	-0.290791	-0.280843	-0.290996	0.00580297
PSmoke-Asthma	PSmoke	Asthma	0.0809	0.0607	0.11465	0.130285	0.145832	0.130411	0.00689658
PSmoke-SBP	PSmoke	SBP	0.2004	0.0552	0.222449	0.230053	0.240958	0.230238	0.00473952
PSmoke-SHeight	PSmoke	SHeight	-0.063	0.0405	-0.0548013	-0.0456547	-0.0368788	-0.0457894	0.00393534
PSmoke-SVstat	PSmoke	SVstat	0.4495	0.0868	0.307948	0.318259	0.337773	0.318525	0.0085526
PSmoke-MI	PSmoke	MI	0.524	0.1033	0.475584	0.487891	0.504957	0.488532	0.00772236
SBP-Asthma	SBP	Asthma	-0.0083	0.0358	0.18044	0.188041	0.196774	0.188052	0.00475298
SBP-SHeight	SBP	SHeight	-0.145	0.0241	-0.285062	-0.28172	-0.278115	-0.281591	0.00181333
SBP-SVstat	SBP	SVstat	0.6293	0.0578	0.599223	0.604283	0.612137	0.604668	0.00365774
SBP-MI	SBP	MI	0.3437	0.0574	0.398607	0.40537	0.415205	0.405742	0.00560143
SHeight-Asthma	SHeight	Asthma	-0.0881	0.0308	-0.167659	-0.163315	-0.156145	-0.163136	0.00301657
SHeight-SVstat	SHeight	SVstat	-0.277	0.0403	-0.39295	-0.386633	-0.381693	-0.386818	0.00244084
SHeight-MI	SHeight	MI	-0.2168	0.0465	-0.286489	-0.277638	-0.271643	-0.277867	0.00343527
SVstat-Asthma	SVstat	Asthma	0.2146	0.0683	0.0114029	0.0234892	0.0319336	0.0233604	0.00483159
SVstat-MI	SVstat	MI	0.6791	0.1529	0.794011	0.80021	0.809701	0.800143	0.0059691
MI-Asthma	MI	Asthma	0.0938	0.0663	0.0399539	0.0507486	0.0669454	0.050723	0.0060701
HDL-Asthma	HDL	Asthma	-0.0801	0.0389	-0.174981	-0.166766	-0.15841	-0.166693	0.00427882
HDL-BMI	HDL	BMI	-0.4615	0.028	-0.416521	-0.412377	-0.409026	-0.412434	0.00178469
HDL-BWeight	HDL	BWeight	0.0342	0.038	0.17954	0.186397	0.195244	0.186523	0.00392612
HDL-DM	HDL	DM	-0.5538	0.0462	-0.468292	-0.462546	-0.457597	-0.462779	0.00346069
HDL-Edu	HDL	Edu	0.3092	0.0365	0.312162	0.31587	0.321633	0.31631	0.00279954
HDL-PSmoke	HDL	PSmoke	-0.2387	0.052	-0.263721	-0.2584	-0.250379	-0.258181	0.00393006
HDL-SBP	HDL	SBP	-0.1432	0.0315	-0.224253	-0.219897	-0.214333	-0.219684	0.00266877
HDL-SHeight	HDL	SHeight	0.016	0.028	0.0936246	0.100886	0.107939	0.100877	0.0033375
HDL-SVstat	HDL	SVstat	-0.3581	0.0861	-0.358393	-0.334621	-0.321851	-0.336053	0.00915857
HDL-MI	HDL	MI	-0.3964	0.0613	-0.453387	-0.445453	-0.436351	-0.445024	0.00671268
HDL-LDL	HDL	LDL	0.2059	0.0427	0.355278	0.358627	0.36315	0.358782	0.00198228
LDL-Asthma	LDL	Asthma	-0.0779	0.0393	0.182063	0.188793	0.195617	0.188952	0.00382691
LDL-BMI	LDL	BMI	-0.0738	0.0341	0.0541641	0.0602517	0.064803	0.0600894	0.00290816
LDL-BWeight	LDL	BWeight	0.0433	0.0393	0.206726	0.212718	0.221675	0.213079	0.00365537
LDL-DM	LDL	DM	-0.1142	0.0517	0.15017	0.157235	0.165027	0.157211	0.00357901
LDL-Edu	LDL	Edu	0.0567	0.0429	0.0655024	0.073091	0.080597	0.0729879	0.00448413
LDL-PSmoke	LDL	PSmoke	-0.0429	0.0607	0.051296	0.0705587	0.081208	0.0703223	0.00632309
LDL-SBP	LDL	SBP	-0.2109	0.0342	-0.26702	-0.262963	-0.258643	-0.262956	0.00285283
LDL-SHeight	LDL	SHeight	-0.0984	0.0319	-0.271608	-0.268476	-0.264723	-0.26839	0.00207499
LDL-SVstat	LDL	SVstat	0.2743	0.0828	0.843964	0.848829	0.85441	0.848916	0.00346155
LDL-MI	LDL	MI	-0.0596	0.0647	0.412816	0.420583	0.429769	0.420234	0.00553998
CAD-Asthma	CAD	Asthma	0.133	0.058	0.0379182	0.0418921	0.0488179	0.0422066	0.00305211
CAD-BMI	CAD	BMI	0.3409	0.0421	0.373341	0.376939	0.381385	0.377139	0.00189949
CAD-BWeight	CAD	BWeight	-0.1589	0.0532	-0.30428	-0.299099	-0.293322	-0.298768	0.00242714
CAD-DM	CAD	DM	0.4196	0.067	0.520705	0.524439	0.529463	0.524476	0.00200451
CAD-Edu	CAD	Edu	-0.2486	0.0517	-0.295956	-0.292317	-0.288054	-0.292324	0.00265199
CAD-PSmoke	CAD	PSmoke	0.4291	0.0746	0.492513	0.49688	0.502093	0.496861	0.00252781
CAD-SBP	CAD	SBP	0.3538	0.0483	0.502909	0.505689	0.509023	0.505811	0.00152995
CAD-SHeight	CAD	SHeight	-0.1899	0.0411	-0.329573	-0.326728	-0.324024	-0.326774	0.00145408
CAD-SVstat	CAD	SVstat	0.7443	0.0882	0.792885	0.795313	0.798149	0.7953	0.00133963
CAD-MI	CAD	MI	1.0678	0.1096	0.99851	0.998939	0.999165	0.998909	0.000192623
CAD-HDL	CAD	HDL	-0.3145	0.0464	-0.374848	-0.372139	-0.368793	-0.372095	0.00176327
CAD-LDL	CAD	LDL	0.0567	0.0877	0.247841	0.252206	0.256197	0.252249	0.00214259
